# Supplementary material for: Quantitative Proteomics and Phosphoproteomics Support a Role for Mut9-Like Kinases in Multiple Metabolic and Signaling Pathways in Arabidopsis
Source: Mol Cell Proteomics. 2021 Mar 5;20:100063. doi: 10.1016/j.mcpro.2021.100063 (PMC8066427; doi:10.1016/j.mcpro.2021.100063)
Supplement: Supplemental Dataset S1 [file mmc2.xlsx]

## Sheet: mlk123 ZT12
Supplemental Dataset S1. Peptides of significantly altered abundance in mlk mutant backgrounds compared to WT at either ZT12 or ZT14. Peptides were classified as altered in abundance if both the log2 FC was at least ±1 (2 fold-change) and the p-value < 0.05. Enzymes involved in glucosinolate metobolsm are highlighted in green.
							Normalized Peptide Abundance
Protein	Annotated Peptide Sequence	Peptide ratio mlk123_ZT12/WT_ZT12	log2 (FC)	p-value	Gene Symbol	Short Description	CCA1 (1)	CCA1 (2)	CCA1 (3)	mlk123 (1)	mlk123 (2)	mlk123 (3)	XCorr	Charge	m/z [Da]	Percolator PEP
Decreased abundance peptides
AT5G25980.2	TIIDDFK	0.49924	-1.00219	0.000980261	TGG2	glucoside glucohydrolase 2	157.7	156.3	146.5	77.5	62.1	90.3	2.14598	2	655.39	0.02073
AT5G26280.1	ANAVATNTWGAVNLR	0.49516	-1.01403	0.000930413	AT5G26280	TRAF-like family protein	203.5	195.5	220.8	111.7	83.8	111.4	4.72442	2	893.989	2.542e-08
AT5G26280.1	LVLYVNGNK	0.482346	-1.05186	0.000405869	AT5G26280	TRAF-like family protein	209.6	213.5	211.3	111.6	82	112.4	3.05599	2	739.46	5.617e-05
AT2G19490.1	KGEETTGSQVSVK	0.437308	-1.19328	0.036142	RECA2	recA DNA recombination family protein	341.5	184.2	254.3	138	97.2	105.9	4.25428	3	679.73	4.59e-07
AT2G05580.1	GGGGQGGQK	0.419943	-1.25174	0.00133095	AT2G05580	Glycine-rich protein family	235.3	267.2	232.6	118.7	75.2	114.8	2.49798	2	602.345	0.00378
AT3G55460.1	DYYSGQPR	0.412236	-1.27846	0.000636217	SCL30	SC35-like splicing factor 30	231	190.8	202.6	90.2	77.5	89.7	2.72194	2	607.803	0.01531
AT4G28520.1	GQLVVIPQGFAYVVQSHGNK	0.371824	-1.42731	0.00592473	CRU3	cruciferin 3	94.4	142.1	117.7	42.9	47.4	41.4	5.11928	3	867.16	2.347e-08
AT2G26970.1	VLLSAITER	0.367923	-1.44253	0.000127455	AT2G26970	Polynucleotidyl transferase, ribonuclease H-like superfamily protein	165.6	156.7	163.4	49.8	71.8	57.1	1.54848	2	615.884	0.02294
AT1G03880.1	GLPLEVITNGYQISPEEAK	0.367171	-1.44548	0.0339991	CRU2	cruciferin 2	130.1	267	204.8	81.3	60.7	79	3.54492	3	839.468	0.0003124
AT3G02090.1	HVGSDLTQR	0.357322	-1.4847	4.64715e-05	MPPBETA	Insulinase (Peptidase family M16) protein	179.6	162.5	174.8	61.8	56.4	66.5	2.046	2	621.344	0.0002472
AT3G22640.1	LAQITVPVNNPGNYK	0.333681	-1.58346	0.0103044	PAP85	cupin family protein	161.1	198.3	120.4	62.7	41.5	55.9	3.06758	3	696.071	7.879e-05
AT4G03150.1	AIEESEWLR	0.280742	-1.83268	0.000701312	AT4G03150	plant/protein	246.3	194.4	211.5	70.2	48.7	64.2	2.42695	2	681.366	0.008309
AT3G13235.1	GIAHGVGQTEILGR	0.27865	-1.84347	0.00148252	DDI1	ubiquitin family protein	106.4	83.6	109.3	20.4	27.2	35.8	3.47937	3	546.314	5.434e-06
AT1G07930.1	GPTLLEALDQINEPK	0.270744	-1.885	5.50431e-05	AT1G07930	GTP binding Elongation factor Tu family protein	253.3	256.2	283.5	80.2	64.5	70	3.11191	3	699.403	9.837e-05
AT4G28520.1	IQVVNDNGQNVLDQQVQK	0.140738	-2.82892	0.035228	CRU3	cruciferin 3	157	397.5	234.2	26.7	20.2	64.1	4.57649	3	833.126	5.551e-11

## Sheet: mlk123 ZT14
Supplemental Dataset S1. Peptides of significantly altered abundance in mlk mutant backgrounds compared to WT at either ZT12 or ZT14. Peptides were classified as altered in abundance if both the log2 FC was at least ±1 (2 fold-change) and the p-value < 0.05. Enzymes involved in glucosinolate metobolsm are highlighted in green.
							Normalized Peptide Abundance
Protein	Annotated Peptide Sequence	Peptide ratio mlk123_ZT14/WT_ZT14	log2 (FC)	p-value	Gene Symbol	Short Description	CCA1 (1)	CCA1 (2)	CCA1 (3)	mlk123 (1)	mlk123 (2)	mlk123 (3)	XCorr	Charge	m/z [Da]	Percolator PEP
Increased abundance peptides
AT2G42530.1; AT2G42540.2	EALADGEK	2.4077	1.26765	0.00750299	COR15B; COR15A	cold regulated 15b; cold-regulated 15a	50.1	46.1	70.1	156.4	135.1	108.9	2.70342	2	645.868	0.0006827
AT2G42540.2	GDGNILDDLNEATK	2.40202	1.26425	0.00921747	COR15A	cold-regulated 15a	59.7	48.6	79.5	178.6	150.3	122.2	3.25879	3	645.013	7.413e-06
AT2G42540.2	AAAYVEEK	2.38434	1.25359	0.00969211	COR15A	cold-regulated 15a	53.7	44.2	70.7	161.4	130.2	110.4	3.01711	2	669.885	0.002327
AT1G16410.1	GWNVDGQEK	2.30683	1.20591	0.0394863	CYP79F1	cytochrome p450 79f1	31.1	13.8	53.2	67.8	92.3	66.2	2.77549	2	745.903	0.000162
AT2G42540.2	AAEFAEGK	2.23429	1.15982	0.0148246	COR15A	cold-regulated 15a	54.6	45.1	70.6	155.4	122.4	102.7	2.97027	2	640.865	0.00256
AT2G42530.1; AT2G42540.2	ASDFVTDK	2.22458	1.15353	0.00599536	COR15B; COR15A	cold regulated 15b; cold-regulated 15a	51.6	50.2	63.4	142.8	123.3	101.4	2.0138	2	670.876	0.002743
AT2G42530.1; AT2G42540.2	KASDFVTDK	2.20456	1.14049	0.00971064	COR15B; COR15A	cold regulated 15b; cold-regulated 15a	52.6	51.2	67.3	152.2	119.7	105.3	2.77856	3	566.672	0.001528
AT3G19710.1	LYETLSDIQTGR	2.17572	1.12149	0.0447014	BCAT4	branched-chain aminotransferase4	41	34.6	88.3	94.8	117.1	144.7	3.67314	3	542.295	1.916e-05
AT5G14200.1	YNIALLPGDGIGPEVISVAK	2.11597	1.08132	0.0393633	IMD1	isopropylmalate dehydrogenase 1	33.4	30.7	48	55.4	99.1	82.7	3.56945	3	828.818	7.384e-08
AT2G42530.1	KALDYVTEK	2.09612	1.06772	0.000837508	COR15B	cold regulated 15b	69.7	52.5	55.7	134.1	119	119.8	2.54103	3	585.358	0.001895
AT2G42530.1	ALDYVTEK	2.05125	1.0365	0.000547356	COR15B	cold regulated 15b	47.6	55.7	52.8	116.3	103.7	100.2	2.94306	2	698.906	0.003602
AT4G13770.1	FFAGWAK	2.04646	1.03313	0.0188252	CYP83A1	cytochrome P450, family 83, subfamily A, polypeptide 1	37.5	30.6	58.9	74.3	101.3	84.3	1.92042	2	642.877	0.03987
AT2G42530.1	SDGNILDDLNEATK	2.01772	1.01272	0.0017047	COR15B	cold regulated 15b	47.6	49.4	55.4	115.2	98.5	93.8	3.04311	3	655.016	0.003417
Decreased abundance peptides
AT3G10190.1	DGLISADELLR	0.496804	-1.00925	0.011276	AT3G10190	Calcium-binding EF-hand family protein	102.2	92.7	133.6	52.6	55.1	55.5	1.88976	3	477.606	0.01263
AT5G42950.1	TGMGTGDPNQYGNHSDVVR	0.495589	-1.01278	0.0336552	AT5G42950	GYF domain-containing protein	214	137.5	226.6	114.1	71.2	101.2	3.01916	3	750.683	0.0009849
AT5G66120.2	GPLGNCVFTGDYDR	0.47118	-1.08565	0.0101884	AT5G66120	3-dehydroquinate synthase	123.1	126.2	148	41.3	86.5	59.4	2.58691	2	900.428	0.004137
AT4G03150.1	AIEESEWLR	0.321319	-1.63792	2.39127e-05	AT4G03150	plant/protein	155.8	170.3	162.2	47.6	52.6	56.7	2.58477	2	681.365	0.02737
AT1G07930.1	GPTLLEALDQINEPK	0.243595	-2.03745	0.00466441	AT1G07930	GTP binding Elongation factor Tu family protein	145.4	162.8	222.6	42.3	46.7	40.3	3.4563	3	699.403	2.614e-05
AT1G33170.1	MGCDETSTTTR	0.129819	-2.94543	3.69399e-06	AT1G33170	S-adenosyl-L-methionine-dependent methyltransferases superfamily protein	208.7	213.8	213	17.7	33.2	31.6	1.42358	2	744.337	0.008611
AT1G79720.1	GILIDSGTVITR	0.111656	-3.16287	0.000404417	AT1G79720	Eukaryotic aspartyl protease family protein	207.4	195.1	250.4	25	13.8	34.1	1.81632	2	737.443	0.001409

## Sheet: mlk134 ZT12 
Supplemental Dataset S1. Peptides of significantly altered abundance in mlk mutant backgrounds compared to WT at either ZT12 or ZT14. Peptides were classified as altered in abundance if both the log2 FC was at least ±1 (2 fold-change) and the p-value < 0.05. Enzymes involved in glucosinolate metobolsm are highlighted in green.
							Normalized Peptide Abundance
Protein	Annotated Peptide Sequence	Peptide ratio mlk134_ZT12/WT_ZT12	log2 (FC)	p-value	Gene Symbol	Short Description	CCA1 (1)	CCA1 (2)	CCA1 (3)	mlk134 (1)	mlk134 (2)	mlk134 (3)	XCorr	Charge	m/z [Da]	Percolator PEP
Increased abundance peptides
AT3G02880.1	ATGSESGAVNK	37.4224	5.22583	0.0409921	KIN7	Leucine-rich repeat protein kinase family protein	9.4	2.3	4.4	277.6	70.1	254.8	2.65352	2	739.912	0.0107
AT3G14890.1	ELVQQCGK	23.0091	4.52413	0.041962	ZDP	phosphoesterase	10.5	13.4	9	327.5	88.9	340.6	1.95645	2	710.403	0.004094
AT1G21090.1	TCQLNQK	5.56859	2.47731	0.0309823	AT1G21090	Cupredoxin superfamily protein	33.3	24.1	38.1	228.6	88.9	214.3	2.25322	2	675.383	0.015
AT3G10650.1	NATFGNTSTFK	4.50939	2.17293	0.00310454	NUP1	nuclear pore complex protein	26.7	25.2	28	143.4	93.1	123.8	2.1078	2	823.449	1.631e-05
AT4G39280.1	VHESGGYGSR	3.79021	1.92228	1.02916e-05	AT4G39280	phenylalanyl-tRNA synthetase, putative / phenylalanine-tRNA ligase	29.2	32.6	24	106.1	108	111.1	2.42915	3	426.552	0.003062
AT3G21200.1	QVVGSSHSHK	3.42513	1.77616	0.00147347	PGR7	proton gradient regulation 7	36.4	34.8	28.3	100.8	133.4	106.6	2.55669	3	508.627	0.04751
AT5G54190.1	AAQSAGMPK	3.39494	1.76338	0.00455474	PORA	protochlorophyllide oxidoreductase A	67.3	43.1	47.6	191.9	206.2	138.3	2.26594	2	659.88	0.02605
AT2G46180.1	ASNNNAIK	3.07392	1.62008	0.0198679	GC4	golgin Putative 4	141.9	199.7	150.8	507.2	349.3	657.1	2.52223	2	645.381	0.001612
AT3G19710.1	DNSGLNLK	2.69094	1.42811	0.0160541	BCAT4	branched-chain aminotransferase4	53.2	84.9	58.3	129.9	219.2	179.4	2.35749	2	659.889	0.002353
AT3G19710.1	GWTVEIDR	2.66999	1.41684	0.044475	BCAT4	branched-chain aminotransferase4	61.3	79.1	49.9	103.1	225.2	179.8	1.65498	2	602.829	0.0766
AT4G17890.1	KPIGAK	2.57549	1.36485	0.00162566	AGD8	ARF-GAP domain 8	44.2	35	47.3	100.6	124.5	100.7	1.82107	3	434.301	0.0482
AT5G23010.1	DGEQSPGGSLTPPQK	2.38989	1.25694	0.0345422	MAM1	methylthioalkylmalate synthase 1	38.8	71.7	39.8	81.6	133.7	143.9	4.02517	2	978.525	4.229e-05
AT1G20110.1	DSSVSSNSAK	2.30998	1.20788	0.0308959	AT1G20110	RING/FYVE/PHD zinc finger superfamily protein	84.6	120.6	70.3	240.4	145.1	250.9	3.60573	2	720.39	1.048e-05
AT5G06870.1	TLNNLDMNHNGITGSIPAEWSK	2.30797	1.20663	0.00253542	PGIP2	polygalacturonase inhibiting protein 2	68.5	54	41.8	116.5	140.7	122	4.97029	3	957.498	1.929e-08
AT3G19710.1	QVALANK	2.22753	1.15545	0.0452982	BCAT4	branched-chain aminotransferase4	62.4	98.6	64.9	114.4	218.1	170.7	2.62795	2	601.386	0.007198
AT5G22580.1	GLENLVSQIDTVK	2.21546	1.14761	0.00768299	AT5G22580	Stress responsive A/B Barrel Domain-containing protein	67.9	49	47.4	143.7	116	104.3	2.36794	3	625.37	0.001067
AT1G14250.1	LSPGLSSYADNPEGASVSVTK	2.20795	1.14271	0.01851	AT1G14250	GDA1/CD39 nucleoside phosphatase family protein	42.7	54.5	78.8	104.5	127.4	156.7	3.19802	3	846.451	6.569e-05
AT2G35880.1	TSLVSAPLKK	2.2065	1.14176	0.00797347	AT2G35880	TPX2 (targeting protein for Xklp2) protein family	58	62.5	45.6	126.1	141.8	98.6	2.87371	3	577.715	0.0008309
AT5G14200.1	YNIALLPGDGIGPEVISVAK	2.19724	1.13569	0.0327973	IMD1	isopropylmalate dehydrogenase 1	54.2	63.2	63.6	88	152.1	157.6	4.32244	3	828.819	6.059e-07
AT1G77120.1	AAVAWEAGKPLVIEEVEVAPPQK	2.17759	1.12273	0.00459753	ADH1	alcohol dehydrogenase 1	73.4	60.4	87.5	147	148.3	186.6	2.47153	3	1040.27	0.0001532
AT1G77120.1	THPMNFLNER	2.17262	1.11944	0.000612856	ADH1	alcohol dehydrogenase 1	85.4	71.7	75.2	181.2	170.8	152.7	2.76731	3	496.591	0.0002815
AT4G00400.1	SQNFPPITECR	2.15606	1.1084	0.0396259	GPAT8	glycerol-3-phosphate acyltransferase 8	45.7	49.7	68	138.2	77.9	136.2	1.83935	2	789.399	0.004134
AT4G23600.1	LTADDVFMTLGCK	2.15421	1.10716	0.000510863	CORI3	Tyrosine transaminase family protein	82.9	60.5	86.8	170.1	165.2	160.6	2.375	3	643.677	0.002211
AT3G61820.1	VAYDLVGSR	2.1329	1.09282	7.09879e-05	AT3G61820	Eukaryotic aspartyl protease family protein	66.8	63.1	56.7	129.3	130.2	138.5	1.92924	2	604.844	0.007696
AT3G17790.1	ELNEELLPILK	2.12569	1.08793	0.0236134	PAP17	purple acid phosphatase 17	89.5	62.1	64.8	116.1	154.8	189.1	2.90324	2	885.043	3.774e-06
AT1G77120.1	IIGVDFNSK	2.10226	1.07194	0.00215404	ADH1	alcohol dehydrogenase 1	106.5	67.3	87.3	192.9	168	188	2.4615	2	725.935	0.01554
AT1G77120.1	AFDYMLK	2.07501	1.05312	0.00407657	ADH1	alcohol dehydrogenase 1	94.6	60.2	74.5	177.6	152	146.2	2.79942	2	673.382	0.004786
AT1G13750.1	VAFENPNAPVYPR	2.0621	1.04412	0.0217972	AT1G13750	Purple acid phosphatases superfamily protein	90.6	72.9	89.3	127.9	185.3	208.1	2.89251	2	851.957	4.296e-05
AT5G48490.1	NSPWLGSFGVDPK	2.06205	1.04408	0.0045253	AT5G48490	Bifunctional inhibitor/lipid-transfer protein/seed storage 2S albumin superfamily protein	93.1	79.1	108.2	221.6	185.8	170.8	3.43333	3	621.344	2.951e-06
AT5G01600.1	LHPIVSPISEFEHAEK	2.05635	1.04009	0.00852226	FER1	ferretin 1	78.4	78.5	59.6	120	167.8	157.4	2.31981	4	573.574	4.825e-06
AT1G17210.1	AESVESGEK	2.05248	1.03737	0.0223528	ILP1	IAP-like protein 1	82.6	67	63.8	119.7	184.9	133.4	1.64175	2	697.382	0.008947
AT4G13770.1	FFAGWAK	2.05072	1.03613	0.0291127	CYP83A1	cytochrome P450, family 83, subfamily A, polypeptide 1	68.4	84.1	62.4	104.3	175	161.4	2.11012	2	642.878	0.02492
AT5G14200.1	IEDAVVDALNK	2.04194	1.02994	0.0409815	IMD1	isopropylmalate dehydrogenase 1	63.8	85	65.8	101.5	184.4	152.3	2.39523	3	548.989	0.01118
AT1G04400.1	VVFNHLYDPVSLVR	2.04123	1.02944	0.00128424	CRY2	cryptochrome 2	97.7	69.5	82.6	157.8	170	182.1	2.63071	3	629.693	0.001458
AT1G14250.1	FFGLGEK	2.04044	1.02888	0.000645215	AT1G14250	GDA1/CD39 nucleoside phosphatase family protein	61.9	69.4	76.4	132.8	153.3	137.7	1.88551	2	628.374	0.08156
AT5G22580.1	SFEWGEDK	2.03017	1.0216	0.0287897	AT5G22580	Stress responsive A/B Barrel Domain-containing protein	85	59.1	58.1	171.3	132.7	106.5	2.14872	2	728.378	0.003914
AT5G23010.1	ELGYELDDEK	2.02464	1.01767	0.0109245	MAM1	methylthioalkylmalate synthase 1	68.2	76.6	70.3	115.8	171.6	148.1	3.49933	2	834.939	1.426e-05
AT3G61820.1	TSVFTPLLTNPK	2.02146	1.0154	0.000803018	AT3G61820	Eukaryotic aspartyl protease family protein	91.1	72.5	83.4	167	179.1	153.2	3.63732	2	888.535	1.41e-05
AT5G06870.1	TTWIVDISR	2.01772	1.01273	0.00104291	PGIP2	polygalacturonase inhibiting protein 2	90.2	71.7	63.8	160.6	146.5	148.3	2.94762	2	660.378	0.0009796
AT3G61820.1	GGLSFPSQTK	2.00573	1.00413	0.000874678	AT3G61820	Eukaryotic aspartyl protease family protein	96.2	70	78.2	168.8	167.9	153.5	2.91194	2	740.431	4.976e-05
Decreased abundance peptides
AT3G50560.1	NVGSSSSGSK	0.499638	-1.00105	0.0313994	AT3G50560	NAD(P)-binding Rossmann-fold superfamily protein	240.6	156.7	154.9	94.4	87.9	93.6	3.61421	2	684.379	8.709e-06
AT5G13630.1	TVFGFLGECLK	0.499592	-1.00118	0.00185202	GUN5	magnesium-chelatase subunit chlH, chloroplast, putative / Mg-protoporphyrin IX chelatase, putative (CHLH)	185.6	150.3	154.3	82.5	81.3	81.1	2.255	3	576.995	0.00397
AT3G16400.1	MVSVGSTLYVFGGR	0.49948	-1.0015	0.0287413	NSP1	nitrile specifier protein 1	199.4	126.4	154.9	102.1	66.3	71.7	2.20354	2	859.459	0.01525
AT1G80240.1	LGNEASISQK	0.499208	-1.00229	0.0279377	DGR1	choice-of-anchor C domain protein, putative (Protein of unknown function, DUF642)	139.8	135.8	103.2	92.4	46.4	50.3	4.07805	2	752.939	9.298e-06
AT2G01530.1	TDDSPEPSNYMK	0.498383	-1.00467	0.00250898	MLP329	MLP-like protein 329	142.6	139.8	150.6	84.6	79.5	51.7	3.59027	2	921.453	0.0002095
AT3G48340.1	NGGITTEDSYPYEGIDGK	0.498382	-1.00468	0.0142229	CEP2	Cysteine proteinases superfamily protein	131.1	132	169.5	95.8	59.6	60.2	3.40406	3	792.064	3.723e-05
AT3G22060.1	NKLYGLVQCTR	0.497693	-1.00667	0.0224291	AT3G22060	Receptor-like protein kinase-related family protein	202.5	181.8	135.9	63.2	84.5	111.2	3.13796	3	604.018	0.0001583
AT3G14940.1	ETVQELYELSAEYEGK	0.495633	-1.01266	0.00020131	PPC3	phosphoenolpyruvate carboxylase 3	101.7	109.5	109.4	56.5	55.9	46.5	3.65157	3	782.74	4.063e-05
AT1G51840.1	DFEPFVDKPALTMR	0.494731	-1.01528	0.00038119	AT1G51840	kinase-like protein	120.4	108.6	112.6	64	51.4	53.6	2.17595	3	708.721	0.03767
AT2G39730.1	LVVHITK	0.493182	-1.01981	0.00597977	RCA	rubisco activase	233.6	293.6	228.1	134.1	137.3	101.1	1.51271	3	423.288	0.047
AT4G30170.1	EVVVLTGGPSYPVELGR	0.492861	-1.02075	0.0152883	AT4G30170	Peroxidase family protein	100.7	122	141.5	77.8	56.3	45.4	4.92636	2	1001.06	2.794e-09
AT2G43610.1	VGSGCPAK	0.492055	-1.02311	0.0105497	AT2G43610	Chitinase family protein	123.4	140.1	120.4	88.4	54.6	45.9	2.23177	2	617.354	0.003448
AT1G11580.1	TVNEAVAAAPENSNTR	0.490479	-1.02774	0.00681723	PMEPCRA	methylesterase PCR A	117.4	141.6	150.6	81.1	70.2	49.6	4.73528	2	936.982	1.555e-08
AT1G54000.1	AANWNDDFVAK	0.490185	-1.0286	0.00145152	GLL22	GDSL-like Lipase/Acylhydrolase superfamily protein	109.1	133	119.6	66.6	55.8	54.9	3.55225	2	854.954	2.848e-06
AT1G11580.1	DATIITGSLNVIDGSTTFR	0.489885	-1.02948	0.00246469	PMEPCRA	methylesterase PCR A	118	110.1	137.7	66.4	60.5	52.3	4.01013	3	737.398	1.995e-07
AT4G12800.1	GVEVGLAHGFFLVGPFVKAGPLR	0.488939	-1.03227	0.000341522	PSAL	photosystem I subunit l	141.2	133.2	127.9	56.5	68.5	71.7	3.00507	4	707.169	2.536e-05
AT5G25980.2	WFLPYDDTLESK	0.488889	-1.03242	0.00176469	TGG2	glucoside glucohydrolase 2	157	149.4	161.6	56.9	91.2	80.7	3.66158	2	986.525	0.0003266
AT5G60660.1	DLDVNESGPPAAR	0.488341	-1.03404	0.00668571	PIP2;4	plasma membrane intrinsic protein 2;4	111	125.3	136.8	80.3	49.7	52.2	2.5089	2	785.406	0.008574
AT1G70830.1	VIEGDLMK	0.487811	-1.03561	0.00101367	MLP28	MLP-like protein 28	137.1	130.9	138.1	80.7	63.1	54.3	2.59561	2	681.906	0.002627
AT3G19820.3	EAEQAHLETAYAEAD	0.487553	-1.03637	3.32218e-05	DWF1	cell elongation protein / DWARF1 / DIMINUTO (DIM)	148.1	145.2	152.6	67.6	78	71.8	2.72527	2	938.941	0.0006299
AT5G03860.2	YDQIFAK	0.487385	-1.03687	0.00458831	MLS	malate synthase	150.3	127.5	134.4	56.4	87.5	57	1.93148	2	671.891	0.07008
AT3G16530.1	DSTITVTLAPENVK	0.48735	-1.03697	0.000357246	AT3G16530	Legume lectin family protein	131.4	124.1	120	51.8	66.6	64.6	2.68579	3	649.376	0.003352
AT1G11580.1	ITASSDLAPVK	0.486571	-1.03928	0.000278955	PMEPCRA	methylesterase PCR A	142	129.4	145.6	67.8	73.4	61.7	2.85859	2	780.472	3.679e-06
AT5G04140.2	LGPGMMIAVDLVNGQVYENTEVK	0.486355	-1.03992	0.00360327	GLU1	glutamate synthase 1	134.8	153.6	144	48.5	80.4	81.4	2.87837	3	979.19	0.0003607
AT1G11580.1	VTANVVVAK	0.485575	-1.04223	0.000839345	PMEPCRA	methylesterase PCR A	170.4	157.7	184.9	78.7	94.5	75.9	3.14852	2	679.94	7.61e-05
AT1G66100.1	NSSCLDISESTCPR	0.48287	-1.05029	0.0014506	AT1G66100	Plant thionin	159.4	180.8	185.2	75.5	101.4	76.8	4.62838	2	927.929	6.907e-07
AT1G76730.1	KLPTGPSEK	0.482719	-1.05074	0.00111382	COG0212	NagB/RpiA/CoA transferase-like superfamily protein	348.6	300.8	305.4	173.5	130.7	156.7	3.42073	3	548.681	7.166e-05
AT5G26260.1	VTFISNPPDNVFTWK	0.481795	-1.05351	0.0158612	AT5G26260	TRAF-like family protein	185.8	160.4	126.2	60.1	71.3	96.2	5.20542	2	1112.11	7.86e-10
AT1G22690.1	ACGSCCAK	0.481353	-1.05483	0.000236098	AT1G22690	Gibberellin-regulated family protein	126.1	133.6	142.5	70.2	60.5	62.9	3.09294	2	686.332	0.001331
AT5G25980.2	GMLNVMEHFK	0.480609	-1.05706	0.00448456	TGG2	glucoside glucohydrolase 2	170.3	141.9	167.4	58.5	97.2	74.8	2.24005	3	560.637	0.002908
AT5G25980.2	TIIDDFK	0.48013	-1.0585	0.00145529	TGG2	glucoside glucohydrolase 2	157.7	156.3	146.5	54.7	80.8	85.6	2.14598	2	655.39	0.02073
AT5G09530.1	VPEIPKPELPK	0.479878	-1.05926	0.000443208	PELPK1	hydroxyproline-rich glycoprotein family protein	157.9	151.3	148	81.9	77.9	59.6	1.50138	3	645.414	0.02069
AT2G21045.1	VINPDFLSQVASVCK	0.478828	-1.06242	0.00581324	AT2G21045	Rhodanese/Cell cycle control phosphatase superfamily protein	144.9	144.9	147.1	93.9	70.3	45	2.44953	3	712.401	0.0002642
AT4G30170.1	IYNFSPTTR	0.478084	-1.06466	0.00391109	AT4G30170	Peroxidase family protein	122	96.1	126.4	59.7	56.4	48.6	2.32593	2	664.363	0.01484
AT3G14415.3	ISMPIMVAPTAFQK	0.478061	-1.06473	0.0033599	GOX2	Aldolase-type TIM barrel family protein	155.6	131.7	148	51.5	85.6	71	3.0428	2	1004.57	2.693e-05
AT5G26260.1	FSTLEDK	0.475388	-1.07282	1.16767e-05	AT5G26260	TRAF-like family protein	151.1	147	146.8	73.9	65.5	72.1	2.03337	2	649.372	0.0795
AT4G30170.1	QAVDSNPNCR	0.475353	-1.07293	0.0215277	AT4G30170	Peroxidase family protein	145.5	119.2	167.4	93.8	70.4	41.2	2.65512	2	695.34	4.968e-05
AT4G04840.1	HCVNSVALK	0.475322	-1.07302	0.000295946	MSRB6	methionine sulfoxide reductase B6	139.6	155.5	154.7	70.3	79	64.5	1.39052	3	495.957	0.03731
AT3G16530.1	HDIWSWSFENAAK	0.474472	-1.07561	0.000635117	AT3G16530	Legume lectin family protein	135.7	143.6	141.8	53.2	78	68.6	2.82888	3	683.689	0.0001816
AT3G48340.1	LSSSNPTPK	0.474132	-1.07664	0.000482105	CEP2	Cysteine proteinases superfamily protein	98.1	105.8	113.1	53.9	52.5	43.9	2.78757	2	694.91	0.0001093
AT4G19100.1	GFGPPPK	0.472899	-1.0804	0.00559956	PAM68	PAM68-like protein (DUF3464)	187.3	151.6	137.1	81.9	68.4	74.8	2.06182	2	579.357	0.01617
AT2G41800.1	VPHLDGILPNGNFEITPLK	0.471827	-1.08367	0.000535707	AT2G41800	imidazolonepropionase (Protein of unknown function, DUF642)	107.8	114.2	101	55.7	54.1	42.6	5.11646	3	844.822	7.851e-12
AT3G15356.1	NTITIAPENVK	0.470939	-1.08639	0.00236282	AT3G15356	Legume lectin family protein	152.6	120.9	129.1	67.6	67	55	4.03854	2	829.497	1.729e-05
AT3G14940.1	DITPDDKQELDESLQR	0.470321	-1.08828	0.00046489	PPC3	phosphoenolpyruvate carboxylase 3	139.3	124	132.6	57.4	72	56.8	3.03959	3	787.414	4.323e-05
AT2G05580.1	GGGGGQGGQK	0.470272	-1.08843	0.0069061	AT2G05580	Glycine-rich protein family	160.4	188.8	172.2	57.6	112	75.6	3.55015	2	630.856	3.266e-05
AT3G15356.1	AGYWVQTLVGK	0.46935	-1.09126	0.0251518	AT3G15356	Legume lectin family protein	209.8	142.3	132.4	81.6	76.2	69.6	4.06271	2	840.497	3.87e-06
AT2G41800.1	TCGPLLDVVAIK	0.469193	-1.09175	0.00110507	AT2G41800	imidazolonepropionase (Protein of unknown function, DUF642)	143.3	150.4	157.5	78.6	79.7	53.4	1.8411	3	582.018	0.0005519
AT5G59090.1	ILVCGGPSGYK	0.468693	-1.09328	0.000390303	SBT4.12	subtilase 4.12	136.6	152.3	151.9	68.9	77.3	60.4	2.98446	2	804.961	0.0008039
AT5G15180.1	DFGVSMVK	0.4683	-1.0945	0.00895618	AT5G15180	Peroxidase superfamily protein	143.5	137.9	135	94.1	42.1	58.8	2.50584	2	670.884	0.00195
AT1G73600.2	TPSPDFAIYIK	0.467685	-1.09639	0.00981902	AT1G73600	S-adenosyl-L-methionine-dependent methyltransferases superfamily protein	89	82.4	83.9	36.2	57.9	25.3	3.03382	2	855.496	0.0001357
AT3G21370.1	HLLALNEAICEDK	0.467011	-1.09847	0.0115931	BGLU19	beta glucosidase 19	111.3	102.3	115.3	40	76.5	37.1	2.86715	3	662.034	2.653e-05
AT1G16720.1	IIYCATAR	0.467005	-1.09849	0.0388013	HCF173	high chlorophyll fluorescence phenotype 173	122.1	75.6	78.1	31.5	50.3	47	2.09161	2	598.835	0.005965
AT4G02360.1	GVVDYELNPK	0.465924	-1.10183	0.00253664	AT4G02360	transmembrane protein, putative (Protein of unknown function, DUF538)	158.5	142.6	165.5	76.6	87.9	52.9	3.02137	2	796.458	1.507e-05
AT2G41800.1	LSFMSEGK	0.465217	-1.10402	0.00065269	AT2G41800	imidazolonepropionase (Protein of unknown function, DUF642)	117.2	118.5	132.3	66	55.7	49.5	2.15067	2	686.878	0.01195
AT3G15356.1	DVNLSSGER	0.463086	-1.11065	0.00151813	AT3G15356	Legume lectin family protein	168.3	134.2	149.9	68.6	64.3	76.6	2.76348	2	603.32	0.001689
AT5G25980.2	IDYLCSHLCFLR	0.463003	-1.11091	0.000850704	TGG2	glucoside glucohydrolase 2	131.9	146	137	49.7	70.9	71.5	4.18721	3	609.314	6.666e-06
AT3G14940.1	SAQELVK	0.462775	-1.11162	0.000415572	PPC3	phosphoenolpyruvate carboxylase 3	116.3	118.4	119.9	45	65	54.1	2.01735	2	616.884	0.01634
AT3G22620.1	TTAVSLPR	0.462179	-1.11348	0.000859322	AT3G22620	Bifunctional inhibitor/lipid-transfer protein/seed storage 2S albumin superfamily protein	144.2	132.1	156	71	72.6	56.2	2.06951	2	537.328	0.006787
AT3G16530.1	TNDGKPENHILAIEFDTFQNK	0.461485	-1.11564	0.000442987	AT3G16530	Legume lectin family protein	151.1	138.3	141.6	54.5	75.4	69	4.28777	4	780.421	5.092e-08
AT1G22440.1	TIVLGMEQK	0.459378	-1.12225	0.00193737	AT1G22440	Zinc-binding alcohol dehydrogenase family protein	118.3	142.5	138	70	65	48.2	2.48395	2	738.945	0.0003364
AT3G13235.1	GIAHGVGQTEILGR	0.459071	-1.12321	0.00372738	DDI1	ubiquitin family protein	106.4	83.6	109.3	53	42.8	41.6	3.47937	3	546.314	5.434e-06
AT4G29690.1	KLNKPVVLLISCDGFR	0.45878	-1.12412	0.0128554	AT4G29690	Alkaline-phosphatase-like family protein	141.8	162.7	105.5	65.7	68.4	54	3.82354	4	637.391	0.0004221
AT1G09770.1	EIQTPNPMLTPSMTPGGAGLTPR	0.454641	-1.1372	0.000136723	CDC5	cell division cycle 5	123.7	126.8	130.9	51.9	66.3	55.2	2.54565	3	865.786	0.005791
AT2G01530.1	EIDDENMVITFR	0.453896	-1.13957	0.00841788	MLP329	MLP-like protein 329	142.6	169.5	135.8	94.3	51.9	57.1	3.81194	2	855.931	7.664e-07
AT3G14940.1	HTDVLDAITK	0.452744	-1.14323	0.00150659	PPC3	phosphoenolpyruvate carboxylase 3	113.6	120.2	139.7	54.8	64	50.3	1.66359	3	524.31	0.003916
AT5G24770.1	HLILKPNGSNLR	0.449115	-1.15484	0.00305793	VSP2	vegetative storage protein 2	136.2	153.7	162.1	60	88.4	54.6	1.97582	4	455.786	0.05934
AT3G48340.1	GAVTEIK	0.448311	-1.15743	0.00239814	CEP2	Cysteine proteinases superfamily protein	117.2	128.3	148.2	67.8	59.8	48.9	2.2353	2	588.373	0.01548
AT3G09220.1	SKPVLMPK	0.448002	-1.15842	0.000668676	LAC7	laccase 7	151.5	131.7	144.7	71.4	67.9	52.4	1.88534	3	529.68	0.026
AT5G15180.1	SLNSDGSTFFK	0.447934	-1.15864	0.00210056	AT5G15180	Peroxidase superfamily protein	109.3	121.8	122.3	67	52.5	38.8	3.71622	2	830.949	2.942e-06
AT2G18980.1	FQQTFVTAPATLR	0.447729	-1.1593	0.00412396	AT2G18980	Peroxidase superfamily protein	103.8	134	127.6	67.6	50.9	45.1	4.21981	2	854.981	2.984e-07
AT3G29250.1	MLEEYGEALGNLK	0.446588	-1.16298	0.00164746	SDR4	NAD(P)-binding Rossmann-fold superfamily protein	103.3	129.2	125.1	58	55.1	46.6	2.97189	3	642.352	4.924e-05
AT1G54000.1	FSDGLITPDFLAK	0.446424	-1.16352	0.002831	GLL22	GDSL-like Lipase/Acylhydrolase superfamily protein	108	136.5	109.2	54.3	45.7	57.9	3.35547	2	941.537	4.056e-06
AT5G01330.1	AVKPVMVGGPK	0.445899	-1.16521	0.00452227	PDC3	pyruvate decarboxylase-3	203.9	151.5	194.5	91.6	85.8	67.8	0.854218	3	596.045	0.05474
AT2G43610.1	WGYCGTTK	0.439956	-1.18457	0.000839755	AT2G43610	Chitinase family protein	132.3	114.6	117	60.6	56	43.5	2.37187	2	715.877	0.004089
AT1G70850.3	TTETLETEVEIK	0.434951	-1.20108	0.000106676	MLP34	MLP-like protein 34	133.8	136.2	144.3	62.8	65.2	52.2	4.13946	2	926.019	3.754e-07
AT3G14940.1	LSAAWELYK	0.434433	-1.2028	0.000887641	PPC3	phosphoenolpyruvate carboxylase 3	124.7	122.5	137.9	50.5	68.9	47.9	2.83135	2	769.952	0.0001408
AT5G23830.1	VGPQENPTLTINVFGTATK	0.433214	-1.20685	0.00919551	AT5G23830	MD-2-related lipid recognition domain-containing protein	189.2	146.7	221.1	86.9	85.5	68.9	5.45379	2	1223.19	7.325e-08
AT2G01530.1	GLEGHVMEQLK	0.431871	-1.21133	0.00466227	MLP329	MLP-like protein 329	174.4	134.6	162.9	87	65	51.8	3.03129	3	572.322	6.738e-05
AT5G09978.1	QQTSSGK	0.431065	-1.21402	0.000641731	PEP7	elicitor peptide 7 precursor	130.6	134.6	130.1	72	48.1	50.3	2.25064	2	597.348	0.009186
AT2G18980.1	LFFHDCFVR	0.427694	-1.22535	0.00459372	AT2G18980	Peroxidase superfamily protein	130.5	137.2	172.1	73.2	65.3	49.6	2.83045	3	490.589	0.001218
AT3G14940.1	TEEISDVLDTFK	0.427149	-1.22719	0.00539596	PPC3	phosphoenolpyruvate carboxylase 3	113.4	133.9	134.3	38.3	76.3	48.4	2.93764	2	928.006	9.524e-05
AT5G47450.1	IEVGSVGDSFSVSSLK	0.426199	-1.2304	0.0015173	TIP2;3	tonoplast intrinsic protein 2;3	146	151.9	135.7	79.3	59.4	46.1	2.96713	3	690.388	7.227e-06
AT3G15356.1	FNFDSFDGSNLLFLGDAELGPSSDGVSR	0.421629	-1.24595	0.00873386	AT3G15356	Legume lectin family protein	178.1	119.7	140.5	59.5	55.2	70.1	5.61602	3	1064.85	1.463e-07
AT3G09940.1	SAAQAVK	0.421078	-1.24784	0.000762432	MDHAR	monodehydroascorbate reductase	134.4	132.9	146.4	72.2	55.4	46.6	2.75439	2	566.857	0.01335
AT5G54770.1	MGPTFGAMMISGQK	0.417135	-1.26142	0.0141682	THI1	thiazole biosynthetic enzyme, chloroplast (ARA6) (THI1) (THI4)	231.5	147.8	172.8	81.7	85.8	62.8	3.34171	3	654.667	6.374e-06
AT5G15180.1	IGVLTGQVGEVR	0.41456	-1.27035	0.00694646	AT5G15180	Peroxidase superfamily protein	111.3	105.6	79.8	52.6	36.9	33.5	3.4113	2	728.937	0.0002672
AT3G09220.1	NTLAVPVGGWAVIR	0.414433	-1.27079	0.000660141	LAC7	laccase 7	131.9	143	150.5	70.8	58.1	47.4	2.22047	3	561.335	1.816e-05
AT5G41080.1	ELSFLLK	0.414175	-1.27169	0.0252752	GDPD2	PLC-like phosphodiesterases superfamily protein	197.2	135.6	118.7	46.1	66.3	74.6	2.14994	2	654.419	0.01927
AT1G66270.1	DSNDAPTVSR	0.413973	-1.27239	0.0049558	BGLU21	Glycosyl hydrolase superfamily protein	77.7	107.1	102.9	36	35.4	47.7	1.92601	2	645.828	0.002905
AT1G33980.2	GSGGGPSSHEK	0.413843	-1.27285	0.00381435	UPF3	Smg-4/UPF3 family protein	116.9	148.8	150.4	50.6	73.2	48.4	2.60644	3	486.596	0.001047
AT1G47600.1	LSIAWSR	0.413388	-1.27443	0.00104561	BGLU34	beta glucosidase 34	130	155.1	157.1	67.8	64.3	50.7	1.97873	2	531.319	0.01276
AT4G28940.1	QHVFWIPVDK	0.412846	-1.27632	0.000273562	AT4G28940	Phosphorylase superfamily protein	135.6	150.8	143.3	51.6	69.7	56.1	2.56801	3	576.339	8.782e-05
AT4G30170.1	QMCPIGVDVR	0.412519	-1.27747	3.62656e-05	AT4G30170	Peroxidase family protein	153.2	150.6	164.3	67.7	63.8	61.6	2.7191	2	702.369	0.000321
AT4G19690.2	EDDSSNAQLLR	0.412072	-1.27903	0.00284519	IRT1	iron-regulated transporter 1	110.3	145.3	147	58.8	53.5	53.6	3.05577	2	738.877	2.724e-05
AT1G70850.3	ASPGNIQSCDLHEGDWGTVGSIVFWNYVHDGEAK	0.410088	-1.28599	0.0104002	MLP34	MLP-like protein 34	120.5	153.4	168.2	55.2	84.9	41.2	6.76773	4	1051.76	2.757e-09
AT5G60660.1	YGGGANELADGYNK	0.408424	-1.29186	0.0101573	PIP2;4	plasma membrane intrinsic protein 2;4	153.2	153.8	108.5	75.9	45.1	48.7	3.51689	3	629.658	2.678e-05
AT1G66280.1	GVSQAGVK	0.407942	-1.29356	0.00130541	BGLU22	Glycosyl hydrolase superfamily protein	109.7	127.7	122.7	62.4	45.9	38.6	2.5016	2	602.376	0.08311
AT2G05580.1	GGGGQGGQK	0.407428	-1.29538	0.00148964	AT2G05580	Glycine-rich protein family	235.3	267.2	232.6	81.4	129.7	88.4	2.49798	2	602.345	0.00378
AT1G73330.1	LALTSDEALLVK	0.406998	-1.29691	0.000520291	DR4	drought-repressed 4	168.2	173.5	147	60.1	76	62.8	3.74506	2	866.035	3.481e-07
AT1G14930.1	SLVADMDDHILK	0.401526	-1.31644	0.00200012	AT1G14930	Polyketide cyclase/dehydrase and lipid transport superfamily protein	118.5	109.9	125.5	47.6	62.4	32.1	2.32631	3	605.673	0.00445
AT3G01190.1	GLFQSDAALLDNSK	0.400371	-1.32059	0.00107814	AT3G01190	Peroxidase superfamily protein	130.9	120.5	126	62.5	54.4	34.2	3.41317	2	969.038	1.377e-05
AT1G66280.1	QDSLVAWEPK	0.400108	-1.32154	0.00129533	BGLU22	Glycosyl hydrolase superfamily protein	111.7	125.1	134.6	62.2	41.5	44.9	2.65564	2	815.962	1.426e-05
AT2G01530.1	SPDDIVCK	0.396939	-1.33301	0.000218678	MLP329	MLP-like protein 329	132.9	127	132.1	63	49.7	42.9	2.6609	2	696.382	0.02939
AT2G01530.1	SVVADMDEHVLK	0.393016	-1.34734	0.000316724	MLP329	MLP-like protein 329	132.1	141.9	152.7	64.5	53.8	49.4	3.29801	3	601.001	6.401e-05
AT2G43610.1	GNMCCSR	0.392346	-1.3498	0.00144897	AT2G43610	Chitinase family protein	135.1	126.7	122.3	67.9	46	36.8	2.10079	2	557.243	0.02397
AT5G26280.1	YLTVTDGLVK	0.391848	-1.35163	0.00313397	AT5G26280	TRAF-like family protein	180.6	129.5	153.6	61.7	59	61	3.40274	2	783.978	6.225e-05
AT3G01190.1	DAMVALEGPSWEVETGR	0.390462	-1.35674	0.00990642	AT3G01190	Peroxidase superfamily protein	107.6	94.9	143.5	54	40.6	40.5	3.63542	3	692.679	2.829e-06
AT1G70850.3	TEAPSLVGK	0.388782	-1.36297	6.82742e-05	MLP34	MLP-like protein 34	137.9	147.5	131.8	55.7	56.3	50.2	2.89613	2	680.414	0.0002822
AT1G13420.1	NFQPQETDIIVASFPK	0.386255	-1.37238	0.0110957	ST4B	sulfotransferase 4B	95	131.2	149.2	60.1	47	37.9	2.61477	3	764.756	0.02958
AT4G35090.1	HMDGSGVNTYMLINK	0.386202	-1.37257	0.00920317	CAT2	catalase 2	178.1	113	145.2	56.9	59.7	51.9	4.35187	3	724.037	6.528e-06
AT1G70850.3	ATPGNIQSCDLHEGDWGTVGSIVFWNYVHDGEAK	0.385933	-1.37358	0.000513999	MLP34	MLP-like protein 34	155.6	165	175.6	60.1	79.3	52.1	5.99599	4	1055.26	3.768e-08
AT2G19490.1	KGEETTGSQVSVK	0.384615	-1.37851	0.0248024	RECA2	recA DNA recombination family protein	341.5	184.2	254.3	94.8	97.7	107.5	4.25428	3	679.73	4.59e-07
AT5G42180.1	SLFSSDESLLAVPSTK	0.382973	-1.38468	0.000131127	PER64	Peroxidase superfamily protein	128.7	132.9	131.9	57.8	53.2	39.7	2.99263	3	713.736	0.001025
AT5G23830.1	DVLYVGFDEGIK	0.382887	-1.38501	0.000115401	AT5G23830	MD-2-related lipid recognition domain-containing protein	135.9	149.8	154.9	59.9	56.1	52.7	2.80974	3	605.008	0.000118
AT1G21100.1	ALEVYEGFK	0.379744	-1.3969	0.000420296	IGMT1	O-methyltransferase family protein	126.5	132.2	139.2	63.7	42.7	44.7	3.12046	2	757.436	0.0001419
AT1G51840.1	NVYATQSGSLK	0.378436	-1.40188	0.000833934	AT1G51840	kinase-like protein	128.8	114	131.9	34.7	57	50.1	3.6743	2	813.464	7.979e-07
AT5G59090.1	NLNYPSMSAK	0.378137	-1.40302	0.000923756	SBT4.12	subtilase 4.12	161.8	199.7	176.4	59.7	80.1	63.6	3.00454	2	791.936	2.171e-05
AT1G70830.1	VIEGDLMK	0.37596	-1.41135	0.00123813	MLP28	MLP-like protein 28	169.8	133.5	152.6	65.4	58.1	47.9	2.0186	2	689.903	0.01465
AT3G02090.1	HVGSDLTQR	0.374154	-1.4183	0.000206127	MPPBETA	Insulinase (Peptidase family M16) protein	179.6	162.5	174.8	60.3	77.4	55.7	2.046	2	621.344	0.0002472
AT3G26460.1	VVGLEGHVMEQLK	0.371808	-1.42737	0.000848787	AT3G26460	Polyketide cyclase/dehydrase and lipid transport superfamily protein	89	105.5	107	29.4	42.2	40.5	1.99386	3	633.036	0.001258
AT4G22230.1	SSTCIEPCK	0.369893	-1.43482	0.000120617	AT4G22230	defensin-like protein	141	129.4	140.8	59.1	48.7	44.3	2.40952	2	770.397	0.0003746
AT3G48340.1	LVSLSEQELVDCDTK	0.365496	-1.45207	0.00587262	CEP2	Cysteine proteinases superfamily protein	131.7	117.9	166	66.6	44.7	40.6	3.20677	3	732.06	2.808e-05
AT2G01530.1	KEIDDENMVITFR	0.363422	-1.46028	3.5889e-05	MLP329	MLP-like protein 329	134.6	143.1	146.6	56.8	48.6	48.8	2.87314	3	690.041	7.079e-06
AT1G70850.3	SFVITIQVTPK	0.362349	-1.46455	0.0110322	MLP34	MLP-like protein 34	125.3	185.3	127.1	46.7	66.1	45.8	2.90216	3	564.355	0.0005996
AT3G55460.1	DYYSGQPR	0.358264	-1.48091	0.000519732	SCL30	SC35-like splicing factor 30	231	190.8	202.6	65.7	84.3	73.7	2.72194	2	607.803	0.01531
AT4G30170.1	GCDASIMIASPSER	0.357756	-1.48295	0.00987958	AT4G30170	Peroxidase family protein	182.9	151.4	236.2	86.5	60.6	57	1.83328	2	869.917	6.775e-06
AT1G66270.1	EYADYVFTEYGGK	0.357508	-1.48395	0.0062946	BGLU21	Glycosyl hydrolase superfamily protein	102	136.4	153.2	57.2	42.4	40.4	3.00028	3	667.338	0.000229
AT3G09220.1	GVIHYGGASK	0.355319	-1.49281	1.82795e-05	LAC7	laccase 7	137.7	140.5	144.8	53.4	53.2	43.7	2.39497	3	482.953	0.0006563
AT5G26280.1	ANAVATNTWGAVNLR	0.350758	-1.51145	8.26571e-05	AT5G26280	TRAF-like family protein	203.5	195.5	220.8	75.4	76.4	65.6	4.72442	2	893.989	2.542e-08
AT5G24850.1	HGNGPMAGGSK	0.350396	-1.51294	0.0472603	CRY3	cryptochrome 3	615	263	561.8	188.8	164.3	151.4	1.58998	3	490.934	0.06684
AT1G70850.3	INEEVAHPETLLQFAVEVSK	0.348589	-1.5204	0.0139841	MLP34	MLP-like protein 34	109.2	98.2	157.5	52.6	40.1	34.5	5.30207	3	904.503	3.178e-09
AT2G01530.1	VYDLIYQFSQK	0.345794	-1.53201	0.000522587	MLP329	MLP-like protein 329	138.5	137.8	162.4	59.1	50	42.6	3.48329	3	621.352	3.62e-05
AT3G09220.1	MFSLNVVK	0.344909	-1.53571	3.27457e-05	LAC7	laccase 7	171.5	165.3	170	63.5	63.1	48.2	3.26405	2	698.424	0.002125
AT1G66270.1	HLLAMNEAICIDK	0.343963	-1.53967	0.0020348	BGLU21	Glycosyl hydrolase superfamily protein	116.5	138.8	155.5	57.6	44.9	38.8	3.80148	3	662.701	6.068e-06
AT3G09220.1	LNLVDPQSR	0.340042	-1.55621	0.000153839	LAC7	laccase 7	152.9	131.4	143	52.9	48.6	43.8	1.91089	2	635.868	0.001368
AT5G24780.1	LTQVVYK	0.333204	-1.58552	0.0232515	VSP1	vegetative storage protein 1	122.3	189.3	202.5	42.9	96.8	31.6	2.20771	2	654.916	0.02082
AT5G59090.1	SLVSYIESQDSPQAAVLK	0.331591	-1.59252	0.000212826	SBT4.12	subtilase 4.12	144.9	159.9	135.2	43.6	52.3	50	4.45426	3	798.447	6.554e-06
AT1G66270.1	NVDHSAIGSMPLTAALPVYAK	0.328643	-1.6054	0.00132685	BGLU21	Glycosyl hydrolase superfamily protein	106.6	141.6	128.5	43.9	36	43.9	4.12892	3	877.15	1.765e-06
AT1G66280.1	NVDHSAIGSQPLTAALPVYAK	0.327082	-1.61228	0.000910191	BGLU22	Glycosyl hydrolase superfamily protein	178.5	148.7	168.7	72.1	43.6	46.5	4.21164	3	870.824	3.012e-06
AT5G26280.1	GYLVNDAIIFEAEMVK	0.324241	-1.62486	8.49928e-05	AT5G26280	TRAF-like family protein	183.8	161.9	171.2	49.5	57.1	61	3.32636	3	757.42	1.039e-05
AT1G66270.1	YANPEIMIMENGYGDK	0.323867	-1.62653	0.00714144	BGLU21	Glycosyl hydrolase superfamily protein	94.1	123.8	148.3	45.9	41.7	31	3.94586	3	768.384	5.944e-06
AT5G26280.1	EWGFGQLIPR	0.323094	-1.62997	3.63153e-05	AT5G26280	TRAF-like family protein	186.3	166.6	174.5	59.6	54.3	56.5	3.38566	2	716.4	8.525e-05
AT4G03150.1	AIEESEWLR	0.322447	-1.63287	0.00075274	AT4G03150	plant/protein	246.3	194.4	211.5	78.5	68.1	63.7	2.42695	2	681.366	0.008309
AT5G24780.1	QYQYDSK	0.321561	-1.63683	0.000194383	VSP1	vegetative storage protein 1	161.3	191.9	184.8	57.1	57	58.9	1.82927	2	695.373	0.01473
AT2G26970.1	VLLSAITER	0.320156	-1.64315	3.31892e-05	AT2G26970	Polynucleotidyl transferase, ribonuclease H-like superfamily protein	165.6	156.7	163.4	57.3	55.6	42.6	1.54848	2	615.884	0.02294
AT5G59090.1	NLNYPSMSAK	0.316753	-1.65857	0.00162813	SBT4.12	subtilase 4.12	146.4	117.1	140.6	57.6	41.1	29.3	1.92193	2	799.933	0.04789
AT5G48000.1	GAGVSWEEYR	0.315775	-1.66303	0.00774844	CYP708A2	cytochrome P450, family 708, subfamily A, polypeptide 2	93.8	145.3	129.2	51.8	25.8	38.7	1.76142	2	691.847	0.002105
AT2G16760.1	VVSSATVK	0.31336	-1.67411	0.0206763	AT2G16760	Calcium-dependent phosphotriesterase superfamily protein	144.4	199.5	106.7	46.8	59.1	35.3	1.89542	2	624.899	0.001259
AT3G25830.1	FVDDEDTK	0.3109	-1.68548	0.00160124	TPS-CIN	terpene synthase-like sequence-1,8-cineole	112.8	152.7	144.6	42	46.6	38.9	2.08735	2	713.875	0.03594
AT5G23830.1	TAEEEDPIIK	0.30965	-1.69129	4.58856e-05	AT5G23830	MD-2-related lipid recognition domain-containing protein	159.2	158.6	173.4	53.1	55.2	43.8	2.28538	3	534.969	0.00144
AT5G26280.1	STFYNANEGYLDQDTGSFGAEIFIVKPAQQQEK	0.304983	-1.7132	4.82812e-05	AT5G26280	TRAF-like family protein	185.3	192.7	169.9	55.4	54.1	57.6	4.99765	4	1096.56	5.641e-10
AT1G66280.1	GPALWDIFCK	0.304622	-1.71491	0.000105444	BGLU22	Glycosyl hydrolase superfamily protein	142.4	146.6	154.5	54.8	45.2	35.1	3.08444	2	832.963	0.000136
AT5G26280.1	KEWGFGQLIPR	0.301107	-1.73165	0.00017856	AT5G26280	TRAF-like family protein	230.8	194.6	215.9	58.5	71.2	63.4	2.63147	3	597.021	0.0004773
AT5G26280.1	VTFISNPPNNVFTWK	0.299897	-1.73746	2.18668e-05	AT5G26280	TRAF-like family protein	200.7	183.2	197.3	63.2	56.2	54.9	3.05472	3	741.416	0.0003224
AT1G66270.1	LPQFTAAQK	0.299401	-1.73985	0.00548123	BGLU21	Glycosyl hydrolase superfamily protein	112.5	171.2	167.2	49.3	48.1	37.6	2.49476	2	731.444	0.0002361
AT5G26280.1	NDGGNDHISLYAR	0.298079	-1.74623	4.69946e-06	AT5G26280	TRAF-like family protein	162.7	161.8	170	44.6	51.3	51.5	2.53809	3	554.279	2.681e-05
AT5G26280.1	GEPYESSVFEAAGYK	0.293063	-1.77072	4.7136e-06	AT5G26280	TRAF-like family protein	183.9	186.2	187.8	48	54.5	61	3.28476	2	1046.53	5.569e-08
AT1G66270.1	NVDHSAIGSMPLTAALPVYAK	0.293009	-1.77098	0.00601901	BGLU21	Glycosyl hydrolase superfamily protein	90.4	142.7	133.1	40.2	34.3	32.8	4.49588	3	871.818	3.992e-08
AT3G25830.1	HDMNLVLIEFAK	0.291864	-1.77663	0.000227406	TPS-CIN	terpene synthase-like sequence-1,8-cineole	131.5	128.2	142.2	48.8	41	27.5	2.96305	3	630.029	6.837e-05
AT3G01190.1	GDSDPSLDSEYAAK	0.290403	-1.78387	0.0019444	AT3G01190	Peroxidase superfamily protein	167.4	134	140.4	61.4	40.7	26.2	3.28971	2	956.979	2.156e-05
AT3G25830.1	LANDLGTSPTELAR	0.288801	-1.79185	0.00053635	TPS-CIN	terpene synthase-like sequence-1,8-cineole	139.9	148.1	165.6	55.3	29.8	45.9	3.83441	2	843.96	2.171e-05
AT2G01520.1	EIDDENMAVTFR	0.288615	-1.79278	0.000141096	MLP328	MLP-like protein 328	161.2	158.6	167.7	61	45	34.7	3.02314	2	834.907	0.0005682
AT2G16005.1	FQTCDTGK	0.287873	-1.79649	0.0130591	AT2G16005	MD-2-related lipid recognition domain-containing protein	133.3	186.3	229.6	75.5	51	31.6	2.32624	2	707.873	0.001817
AT1G73330.1	SELWFVK	0.280344	-1.83473	0.000149482	DR4	drought-repressed 4	148.4	156.1	161	35.8	57.6	37.1	2.06655	2	683.908	0.02011
AT5G59090.1	GVCSGGK	0.279284	-1.84019	0.000276827	SBT4.12	subtilase 4.12	176.5	160.1	183.3	47.4	62.4	35.4	2.40251	2	561.82	0.02336
AT5G15180.1	MFFHDCFVR	0.274746	-1.86383	0.000292	AT5G15180	Peroxidase superfamily protein	142.7	136.4	144.2	51.6	41.5	23.2	3.13726	3	496.574	0.0003352
AT2G01530.1	IWNYTCDGKPEVFK	0.273399	-1.87092	4.64711e-05	MLP329	MLP-like protein 329	157.9	159.3	170	47.1	51.3	34.8	3.5374	3	815.445	7.649e-05
AT2G01520.1	QNDDMPEPSNYMK	0.268737	-1.89573	0.000294044	MLP328	MLP-like protein 328	136.4	153.6	154.3	52.9	28.7	37.8	3.67278	2	1013.98	0.0004309
AT2G01520.1	SPDDIICK	0.264321	-1.91964	1.01927e-05	MLP328	MLP-like protein 328	157.4	148.1	160.6	44.5	39.9	38.8	2.2746	2	703.39	0.01784
AT5G56260.1	KGHGEK	0.264172	-1.92045	0.039316	AT5G56260	Ribonuclease E inhibitor RraA/Dimethylmenaquinone methyltransferase	777.9	327.7	810.2	159.3	173.6	173.2	1.30883	3	448.284	0.06327
AT5G59090.1	DYTSEGTR	0.264171	-1.92046	0.000169088	SBT4.12	subtilase 4.12	163.6	145.9	158	36	54.3	33.2	2.34012	2	579.285	0.001432
AT5G59090.1	TLTNVGTPNSTYK	0.262345	-1.93047	0.000891381	SBT4.12	subtilase 4.12	202.8	161.2	166.6	45.1	58.7	35.4	4.26953	2	927.52	1.137e-06
AT2G23540.1	VISPVNLSK	0.261159	-1.937	0.00302939	AT2G23540	GDSL-like Lipase/Acylhydrolase superfamily protein	111.2	146.4	147.9	53	18.7	34.2	3.01851	2	707.954	0.003445
AT2G16005.1	VSSVEISPDPVK	0.261123	-1.9372	0.000443085	AT2G16005	MD-2-related lipid recognition domain-containing protein	150	163.7	183	56	37.1	36.6	3.20248	2	858.002	2.578e-06
AT5G23830.1	SGDFTGLLK	0.260565	-1.94029	8.62492e-06	AT5G23830	MD-2-related lipid recognition domain-containing protein	175.8	175.8	176.1	54.6	43.3	39.6	2.18802	2	698.413	0.0006313
AT5G20350.1	GIEEESLK	0.256579	-1.96253	3.5007e-07	TIP1	Ankyrin repeat family protein with DHHC zinc finger domain-containing protein	144.6	146.9	149.3	37.4	39.6	36.1	1.80495	2	681.896	0.00964
AT5G59090.1	VVAGHGSK	0.24943	-2.00329	4.47829e-05	SBT4.12	subtilase 4.12	165	154.1	163.2	34.1	50.8	35.4	0.979321	3	404.919	0.01175
AT5G26280.1	LVLYVNGNK	0.247636	-2.01371	9.83514e-07	AT5G26280	TRAF-like family protein	209.6	213.5	211.3	47.6	51.6	57.9	3.05599	2	739.46	5.617e-05
AT2G01520.1	VYDVIFQFIQK	0.246938	-2.01778	0.010681	MLP328	MLP-like protein 328	128.8	162.3	223.2	54.3	29.1	43.6	3.94457	2	929.545	1.722e-06
AT2G01520.1	SLAADMDDHVLK	0.241069	-2.05248	5.2196e-05	MLP328	MLP-like protein 328	141.4	153.5	161.4	39.8	38.3	31.9	2.45745	3	591.658	4.729e-05
AT2G16005.1	LAVGMFPVSTK	0.239234	-2.06351	0.0047534	AT2G16005	MD-2-related lipid recognition domain-containing protein	133.6	165.6	207	55.6	35.2	30.3	2.95377	2	812.48	1.262e-05
AT5G26280.1	IEETNSLPLGWEVNVDLK	0.23815	-2.07006	0.00219583	AT5G26280	TRAF-like family protein	115.2	166.8	154.7	40.4	30.9	32.7	5.38266	2	1257.69	2.493e-08
AT1G66270.1	IGIAHSPAWFEPHDLK	0.236457	-2.08035	0.000117643	BGLU21	Glycosyl hydrolase superfamily protein	131.7	150.5	147.9	41.6	33.7	26.4	3.36571	4	569.819	5.796e-05
AT1G07930.1	GPTLLEALDQINEPK	0.232661	-2.1037	4.17704e-05	AT1G07930	GTP binding Elongation factor Tu family protein	253.3	256.2	283.5	58.1	69.7	56.7	3.11191	3	699.403	9.837e-05
AT5G59090.1	SAASSACDAK	0.21996	-2.18469	8.57974e-05	SBT4.12	subtilase 4.12	175	157.4	168.6	31.5	49.1	29.6	3.47134	2	713.373	4.833e-06
AT5G24780.1	HLILKPNGSK	0.21946	-2.18797	0.00756399	VSP1	vegetative storage protein 1	110.7	161.7	194.2	36.8	34	31.6	2.00608	4	449.294	0.001579
AT5G59090.1	TAALCAPACLNK	0.216372	-2.20842	2.25911e-06	SBT4.12	subtilase 4.12	151.3	147.5	153.2	34.9	35.1	27.8	3.89627	2	874.481	1.965e-07
AT1G73330.1	VVYSEEFK	0.20054	-2.31804	8.98825e-05	DR4	drought-repressed 4	138.8	144.1	161.4	25.6	35.3	28.2	2.84387	2	729.913	0.001536
AT2G01520.1	SLAADMDDHVLK	0.193788	-2.36745	0.000461393	MLP328	MLP-like protein 328	166.2	145.8	187	37.4	36.2	23.1	1.69451	3	596.989	0.05458
AT2G01520.1	QNDDMPEPSNYMK	0.177064	-2.49766	0.00039973	MLP328	MLP-like protein 328	202.6	161	181.4	45.1	27.8	23.6	2.73443	2	1021.98	0.0007967
AT2G01520.1	EIDDENMAVTFR	0.159171	-2.65135	1.57818e-05	MLP328	MLP-like protein 328	163.5	152.7	166.3	31.9	25.3	19.6	2.36561	2	842.904	3.421e-05
AT1G15460.1	QYILPK	0.0124227	-6.33088	0.000295086	BOR4	HCO3- transporter family	340.4	297.4	316.1	2.4	5.5		1.95913	3	407.264	0.06988

## Sheet: mlk134 ZT14
Supplemental Dataset S1. Peptides of significantly altered abundance in mlk mutant backgrounds compared to WT at either ZT12 or ZT14. Peptides were classified as altered in abundance if both the log2 FC was at least ±1 (2 fold-change) and the p-value < 0.05. Enzymes involved in glucosinolate metobolsm are highlighted in green.
							Normalized Peptide Abundance
Protein	Annotated Peptide Sequence	Peptide ratio mlk134_ZT14/WT_ZT14	log2 (FC)	p-value	Gene Symbol	Short Description	CCA1 (1)	CCA1 (2)	CCA1 (3)	mlk134 (1)	mlk134 (2)	mlk134 (3)	XCorr	Charge	m/z [Da]	Percolator PEP
Increased abundance peptides
AT1G16410.1	GWNVDGQEK	6.80734	2.76709	0.000135942	CYP79F1	cytochrome p450 79f1	31.1	13.8	53.2	230.8	209.4	227.6	2.77549	2	745.903	0.000162
AT3G14890.1	ELVQQCGK	5.67584	2.50483	0.00564703	AT3G14890	phosphoesterase	41.1	34	55.7	270.6	174.8	297	1.83429	2	710.405	0.005127
AT1G21090.1	TCQLNQK	5.59512	2.48417	0.0482523	AT1G21090	Cupredoxin superfamily protein	28.6	38.2	35.7	240	79.9	253.6	2.05694	2	675.383	0.02576
AT3G19710.1	QVALANK	5.15866	2.367	0.000684367	BCAT4	branched-chain aminotransferase4	32.9	27.6	83.2	258.8	257.8	224.7	2.17715	2	601.385	0.02066
AT3G19710.1	DFGYQVEER	4.66091	2.22061	0.000681816	BCAT4	branched-chain aminotransferase4	62	31.3	86.3	254	310.6	272.5	1.67262	2	686.339	0.02477
AT1G14250.1	LSPGLSSYADNPEGASVSVTK	4.54599	2.18459	0.00091083	AT1G14250	GDA1/CD39 nucleoside phosphatase family protein	41.4	18.4	59.8	160	190.5	193.2	2.6046	3	846.45	0.002574
AT5G14200.1	YNIALLPGDGIGPEVISVAK	4.41927	2.14381	0.000747207	IMD1	isopropylmalate dehydrogenase 1	33.4	30.7	48	143.9	187.7	163.8	3.56945	3	828.818	7.384e-08
AT3G19710.1	DNSGLNLK	4.22051	2.07742	0.000100594	BCAT4	branched-chain aminotransferase4	42.5	33.5	60.5	193.6	200	182.5	2.45324	2	659.888	0.002335
AT5G14200.1	IEDAVVDALNK	4.19872	2.06995	0.000446571	IMD1	isopropylmalate dehydrogenase 1	35	33.1	57.2	156.6	190.4	179.1	3.64533	2	822.98	1.913e-06
AT3G19710.1	NCVMELCR	4.18927	2.0667	0.000845548	BCAT4	branched-chain aminotransferase4	45.9	27.9	56.7	172.2	207.9	166.6	2.50599	2	655.813	0.01601
AT5G18520.1	SLNLICAAEDK	4.16627	2.05876	0.00122635	Cand7	Lung seven transmembrane receptor family protein	52.2	34.6	80.4	198.3	246.6	251.7	2.27077	2	846.473	2.107e-05
AT4G13770.1	FFAGWAK	3.9	1.96347	0.000184825	CYP83A1	cytochrome P450, family 83, subfamily A, polypeptide 1	37.5	30.6	58.9	158	168.3	169	1.92042	2	642.877	0.03987
AT3G19710.1	LYETLSDIQTGR	3.88347	1.95734	0.00206294	BCAT4	branched-chain aminotransferase4	41	34.6	88.3	183.7	224.7	228.1	3.67314	3	542.295	1.916e-05
AT3G19710.1	AFPSGTGGVK	3.87722	1.95502	0.000326415	BCAT4	branched-chain aminotransferase4	41.7	27.5	60.3	159.1	176.8	166.2	2.86635	2	689.906	0.02172
AT5G23010.1	VDIMEVGFPGSSEEELETIK	3.83202	1.93811	0.000342989	MAM1	methylthioalkylmalate synthase 1	60.4	40.9	64.2	190.1	230.5	213.6	3.32972	3	889.798	0.0007686
AT5G14200.1	AGSLEGLEFDFK	3.82273	1.9346	0.000435395	IMD1	isopropylmalate dehydrogenase 1	53.7	34.9	73.3	195.4	199.4	224.1	3.79357	2	885.985	1.282e-06
AT5G23010.1	NAATSSTDLKPVVER	3.8213	1.93406	0.00107612	MAM1	methylthioalkylmalate synthase 1	35.9	27.4	76.6	175.5	185.1	174	3.7607	3	682.724	0.0001035
AT5G23010.1	ELGYELDDEK	3.62407	1.85761	0.000748995	MAM1	methylthioalkylmalate synthase 1	41.1	30.4	76.4	177.9	180.7	177.4	3.56581	2	834.938	1.31e-05
AT5G23010.1	TQEEVIEMAVSSIR	3.61975	1.85589	0.000969481	MAM1	methylthioalkylmalate synthase 1	46.1	23.6	73.1	174.8	170.6	171.5	3.79601	3	607.657	1.712e-05
AT4G13770.1	ILYGTQSVLGK	3.55612	1.8303	0.00104468	CYP83A1	cytochrome P450, family 83, subfamily A, polypeptide 1	79.4	26.9	90.6	230	235	235.2	3.37057	2	819.004	1.848e-06
AT5G23010.1	STYEILSPEDIGIVK	3.54211	1.82461	0.00123408	MAM1	methylthioalkylmalate synthase 1	47	30.3	83	178.8	189.4	199.6	4.8355	2	1061.6	4.617e-10
AT5G54190.1	AAQSAGMPK	3.49387	1.80483	0.00266732	PORA	protochlorophyllide oxidoreductase A	47	63.7	44.4	212.7	148.8	180.4	2.25232	2	659.879	0.03421
AT5G14200.1	LSDAILLGAIGGYK	3.4374	1.78132	0.00381125	IMD1	isopropylmalate dehydrogenase 1	44.1	26.2	52.7	124.6	170.1	128.1	2.69676	3	617.043	0.0001487
AT3G48870.1	SQDFEMAGSHR	3.41879	1.77349	0.0456151	HSP93-III	Clp ATPase	28.3	59.3	38	180.4	75	174	2.37226	2	747.353	0.02334
AT5G23020.1; AT5G23010.1	DIEATWEALK	3.38649	1.75979	0.000915642	IMS2; MAM1	2-isopropylmalate synthase 2; methylthioalkylmalate synthase 1	40.7	34.4	72.9	155.1	171.7	174.4	3.54609	2	817.462	5.579e-05
AT2G46650.1	ESTAAETTK	3.37375	1.75435	0.000126934	CB5-C	cytochrome B5 isoform C	54	39.1	57	160.8	180.4	165.2	2.91233	2	698.389	0.0002397
AT4G13770.1	GSTFVTEDDVK	3.31058	1.72709	0.000833484	CYP83A1	cytochrome P450, family 83, subfamily A, polypeptide 1	53.1	33.7	72.9	179.1	187.7	161.9	2.72459	2	828.446	0.0002768
AT4G13770.1	TMVVISSAELAK	3.27658	1.71219	0.0019313	CYP83A1	cytochrome P450, family 83, subfamily A, polypeptide 1	48.7	44.8	83.3	219.7	186.9	172.7	3.60818	2	854.009	5.022e-06
AT2G43100.1	AIVAESYAR	3.26467	1.70694	0.00124718	IPMI2	isopropylmalate isomerase 2	42.6	41.9	68.9	159.7	188.8	152.3	2.00621	2	604.844	0.0006817
AT5G23010.1	DGEQSPGGSLTPPQK	3.19904	1.67764	0.00794417	MAM1	methylthioalkylmalate synthase 1	38.6		100.9	213.7	232	223.7	3.80687	2	978.524	7.522e-09
AT1G14250.1	LLDVPVQEQILDVTR	3.13922	1.65041	0.00247276	AT1G14250	GDA1/CD39 nucleoside phosphatase family protein	50.1	33.1	66.2	157.2	177.5	134.3	2.67026	2	984.069	0.0002615
AT4G13770.1	QDTYIQEVVNETLDPK	3.11916	1.64116	0.000717751	CYP83A1	cytochrome P450, family 83, subfamily A, polypeptide 1	48.9	36.6	66.4	155.3	146.5	172	3.03627	3	784.087	3.945e-06
AT1G75040.1	VMDQNNVVACK	3.09761	1.63115	0.00262308	PR5	pathogenesis-related protein 5	67.4	36.5	50.8	166.7	178.9	133.6	3.79731	2	868.464	9.874e-07
AT4G13770.1	EQPFASEFTVDNVK	3.01605	1.59266	0.00246279	CYP83A1	cytochrome P450, family 83, subfamily A, polypeptide 1	39	32.7	71.6	132.7	141.3	158.2	1.84241	3	690.368	0.0002429
AT3G17790.1	ELNEELLPILK	2.95017	1.5608	0.0132591	PAP17	purple acid phosphatase 17	72.2	32.9	41.4	139.9	178.9	113.4	2.78029	2	885.042	7.49e-06
AT5G23020.1; AT5G23010.1	ITDADLK	2.92275	1.54733	0.00119045	IMS2; MAM1	2-isopropylmalate synthase 2; methylthioalkylmalate synthase 1	54.6	47.3	85.8	176.1	200	172.5	1.09381	2	617.375	0.0695
AT4G39940.1	STVACALSK	2.9036	1.53784	0.00345259	AKN2	APS-kinase 2	28.7	28.6	53.7	94.9	121.5	105.9	3.35554	2	697.906	0.0001622
AT3G19710.1	TDYMYVAK	2.88208	1.52711	0.00303182	BCAT4	branched-chain aminotransferase4	39.5	47.2	66.8	135.1	172.7	134.6	2.19814	2	724.894	0.005073
AT2G25510.2	FTIPIKPK	2.87969	1.52591	0.0019345	AT2G25510	transmembrane protein	48	43	76.9	148.2	180.8	154.5	1.97278	3	544.366	0.04381
AT5G23010.1	LNGANGLK	2.87729	1.52471	0.00241879	MAM1	methylthioalkylmalate synthase 1	47.5	49.3	83.3	154.8	168.6	194.8	2.6977	2	622.888	0.0141
AT2G43100.1	NSVATGEVFPLESEVR	2.87534	1.52373	0.00141351	IPMI2	isopropylmalate isomerase 2	41.4	38.1	68.9	130.1	143.7	152.9	4.78359	2	982.018	6.072e-07
AT5G14200.1	EVAEGVDMMIVR	2.8611	1.51657	0.000855058	IMD1	isopropylmalate dehydrogenase 1	62.7	58.7	88.1	183.2	221.1	195.1	2.47985	2	789.413	0.001733
AT3G19710.1	TGEETLAAK	2.85543	1.51371	0.000112062	BCAT4	branched-chain aminotransferase4	55.9	63.9	80.1	193.8	182.2	194.8	2.8088	2	689.402	0.0005013
AT5G14950.1	SSTGGGTGGWGQSLLPTALSK	2.83578	1.50375	0.000419043	GMII	golgi alpha-mannosidase II	65.2	59.3	59.4	162.6	164.6	194.3	3.04979	3	807.443	9.564e-05
AT1G75040.1	TGCNFDASGNGR	2.7934	1.48202	0.00476603	PR5	pathogenesis-related protein 5	68.4	31.5	72.9	144.7	185.8	152.2	2.79899	2	742.84	0.03306
AT5G58390.1	FDHGFYK	2.76531	1.46744	0.000231436	AT5G58390	Peroxidase superfamily protein	55.2	53.2	66.3	146.9	166.9	169.3	2.87542	3	457.919	0.01695
AT1G78370.1	KGEEQEAGKK	2.72985	1.44882	0.000752389	GSTU20	glutathione S-transferase TAU 20	55.6	44.4	76.2	148.8	165.6	166.6	1.52697	4	505.81	0.0342
AT1G04620.1	RPFVTETVK	2.68064	1.42258	4.19414e-05	HCAR	coenzyme F420 hydrogenase family / dehydrogenase, beta subunit family	38.1	40.3	40.9	105.4	101.5	112.9	2.0334	3	512.316	0.03867
AT4G13770.1	EWGPNPDEFRPER	2.65063	1.40634	0.000662871	CYP83A1	cytochrome P450, family 83, subfamily A, polypeptide 1	41.7	47.7	68.6	132.3	140.5	146	2.61376	3	619.973	0.0007977
AT5G40420.1	GQGQYEGDR	2.63327	1.39686	1.4297e-06	OLEO2	oleosin 2	55.2	55.6	53.9	143.8	148.2	141.7	1.83137	2	619.801	0.0004037
AT2G03150.1	EESTGTSSNK	2.56352	1.35812	0.00279555	emb1579	ATP/GTP-binding protein family	82.5	62.3	70.1	186.6	154.5	209.8	3.20283	2	749.393	3.174e-05
AT5G01600.1	LHPIVSPISEFEHAEK	2.55985	1.35606	0.00131429	FER1	ferretin 1	57.5	47.5	57.9	146.4	151.4	119.2	2.89072	4	573.574	0.0004196
AT3G54600.1	AFQALGCK	2.52723	1.33756	0.00562106	DJ1F	Class I glutamine amidotransferase-like superfamily protein	61.3	47.6	98.6	158.6	198.6	167.2	3.02185	2	676.89	0.002162
AT1G74090.1; AT1G18590.1	IDGLMEEK	2.51557	1.33088	0.00120371	SOT18; 17	desulfo-glucosinolate sulfotransferase 18; sulfotransferase 17	47.6	48.7	70.7	153.5	136.7	129.9	2.17425	2	696.892	0.02163
AT5G01600.1	VASENNDPQLADFVESEFLGEQIEAIK	2.49043	1.31639	0.00127503	FER1	ferretin 1	65.6	53.9	42.4	146.4	135.8	121	4.43373	3	1150.92	2.57e-06
AT5G23010.1	GAYVINGVYTK	2.44113	1.28755	0.00533211	MAM1	methylthioalkylmalate synthase 1	47.7	51.6	81.6	153.8	163.2	124.6	3.3539	2	821.98	2.872e-06
AT1G78370.1	IPVLVHNGKPVCESLNVVQYVDEAWPEK	2.4344	1.28357	0.0031909	GSTU20	glutathione S-transferase TAU 20	53.4	46.2	84.1	140.5	164.2	142.5	1.9318	4	977.537	0.08154
AT1G65860.1	VILPSQDK	2.42939	1.28059	0.0115075	FMO GS-OX1	flavin-monooxygenase glucosinolate S-oxygenase 1	38.8	35.4	83.7	116.8	126.3	140.5	2.15277	2	679.424	0.03386
AT1G17210.1	AESVESGEK	2.42668	1.27899	0.00444396	ILP1	IAP-like protein 1	41.3	53.1	57	110.3	111.6	145.5	2.31757	2	697.382	0.003367
AT1G74090.1	ATITTTTLPSHDETK	2.42415	1.27748	0.00194636	SOT18	desulfo-glucosinolate sulfotransferase 18	59.6	52.3	81.9	143.5	174.1	152.2	4.19826	3	692.05	3.537e-06
AT3G14210.1	DLPQTYWPYGK	2.40902	1.26845	0.00843497	ESM1	GDSL-like lipase/acylhydrolase superfamily protein	75.1	51.2	62.2	137.6	131.4	185.1	2.98983	3	609.332	0.012
AT5G14200.1; AT1G80560.1	VFANLRPATVLPQLVDASTLK	2.4043	1.26562	0.00571953	IMD1; IMD2	isopropylmalate dehydrogenase 1; 2	49.5	37.1	62.3	104.6	140.1	113.3	5.60055	3	904.543	4.522e-08
AT1G74090.1	SLAEFMGHGFTAEEEEK	2.39222	1.25835	0.00175796	SOT18	desulfo-glucosinolate sulfotransferase 18	65.9	47.9	76.4	151	166.7	137.3	4.64648	3	790.727	1.32e-07
AT1G13750.1	YTNTGTGSLK	2.37923	1.25049	0.00278893	AT1G13750	Purple acid phosphatases superfamily protein	64.2	67.4	78.3	154.6	194.5	150.3	3.78699	2	750.425	1.583e-05
AT1G75040.1	FNTDQYCCR	2.37296	1.24669	0.000140262	PR5	pathogenesis-related protein 5	75.6	55.1	72	158.9	163.4	158.7	2.36939	2	746.828	0.001114
AT1G77120.1	FITHTVPFSEINK	2.37252	1.24642	0.000219676	ADH1	alcohol dehydrogenase 1	53.3	71.6	61.4	140.4	154.6	147	2.72363	3	664.383	7.004e-06
AT2G31660.1	ILEGHLNFLNTIR	2.34581	1.23009	0.00303707	SAD2	ARM repeat superfamily protein	67.1	71.6	107.1	211	170.9	194.7	2.25533	3	590.346	0.07904
AT3G45140.1	THACTEPYIIAANR	2.32921	1.21984	0.00135115	LOX2	lipoxygenase 2	56.1	52.1	69.5	134.5	153.9	125.5	4.10661	3	615.986	6.007e-08
AT3G45140.1	MPTEDPTDEALKEFYESPEK	2.32168	1.21517	0.0020674	LOX2	lipoxygenase 2	59.9	39	72.7	125.9	132.5	140	4.14491	3	1015.18	0.002353
AT3G14210.1	ELIVYPTGETMR	2.31505	1.21105	0.0155762	ESM1	GDSL-like lipase/acylhydrolase superfamily protein	75.7	59.2	58.4	147.8	114.9	184.8	3.24543	2	819.44	3.679e-06
AT1G74090.1	VGDWSNYLTPEMAAR	2.30811	1.20671	0.000851265	SOT18	desulfo-glucosinolate sulfotransferase 18	67	53.5	64.5	144.7	154.8	127.5	3.75885	2	969.978	4.381e-06
AT5G01220.1	VHVLGPINWLIK	2.30808	1.20669	0.000401459	SQD2	sulfoquinovosyldiacylglycerol 2	68	66.1	86.3	161.4	181.3	166	2.40744	3	616.391	1.168e-06
AT1G18590.1	FDVSTNPLLK	2.29182	1.19649	0.00204798	SOT17	sulfotransferase 17	52.9	53.6	87.8	144.1	149.5	151.7	2.70842	2	796.474	0.0001306
AT3G04290.1	IIVNQILTGSSK	2.28766	1.19387	0.000261618	LTL1	Li-tolerant lipase 1	62.9	45.6	60.1	128.8	124	132.9	4.00376	2	866.04	1.477e-07
AT5G50950.1	NLHSSLESK	2.28343	1.1912	0.00024083	FUM2	FUMARASE 2	63.4	59.8	76.5	143.1	158.7	154.2	3.72569	3	491.62	2.394e-06
AT2G35500.1	GASIYIVGDSTEINQK	2.27141	1.18359	8.19936e-05	SKL2	shikimate kinase like 2	68.4	53.6	57.8	133.1	138	137.3	5.0122	2	1077.09	2.862e-09
AT5G01220.1	AADLTLVPSAAIGK	2.25954	1.17603	0.00214513	SQD2	sulfoquinovosyldiacylglycerol 2	69	50.1	51.2	127.2	142.8	114.8	3.60195	2	893.044	4.99e-05
AT2G42530.1	ALDYVTEK	2.25753	1.17474	0.00140515	COR15B	cold regulated 15b	47.6	55.7	52.8	127.3	123.4	101.7	2.94306	2	698.906	0.003602
AT1G77120.1	THPMNFLNER	2.25469	1.17293	0.000222433	ADH1	alcohol dehydrogenase 1	68	81.3	58.4	153.3	159.1	155.9	2.99289	3	496.591	8.016e-06
AT2G42530.1; AT2G42540.2	EALADGEK	2.25436	1.17272	0.00533904	COR15B; COR15A	cold regulated 15b; cold-regulated 15a	50.1	46.1	70.1	129.5	140	105.4	2.70342	2	645.868	0.0006827
AT1G19350.3	FENSQVKPWEGER	2.25379	1.17235	0.0141927	BES1	Brassinosteroid signaling positive regulator (BZR1) family protein	52.8	77.4	61.3	128.1	124	179.5	2.17956	3	688.701	0.03879
AT3G14210.1	TGNECYELLNDLAK	2.24924	1.16944	0.016596	ESM1	GDSL-like lipase/acylhydrolase superfamily protein	74.6	60.5	62.3	137.2	119.6	187.2	3.09323	3	700.034	0.0009492
AT5G50950.1	AAEILGHK	2.24875	1.16912	0.000725428	FUM2	FUMARASE 2	69.1	50.7	80.4	146.9	154	149.3	1.98258	3	432.938	0.04913
AT3G16060.1	SVEGNQSKPPR	2.24464	1.16648	0.00221774	AT3G16060	ATP binding microtubule motor family protein	39.6	36.2	40.7	77.1	100.1	84.3	1.44716	3	552.985	0.07257
AT1G18590.1	HYQEIIATLPHK	2.21936	1.15014	0.00535571	SOT17	sulfotransferase 17	51.3	53	85.8	135.9	157.1	128.9	3.33855	4	477.781	2.495e-06
AT1G49750.1	KQTCPNSK	2.2157	1.14776	0.00218028	AT1G49750	Leucine-rich repeat (LRR) family protein	51.3	64.2	61.6	118.6	149.4	124.4	2.57423	3	550.658	0.001143
AT4G36630.1	HDGGGGFVEVR	2.20777	1.14259	0.00568155	EMB2754	Vacuolar sorting protein 39	37.7	56.6	31.8	92.9	102.6	82.9	2.93605	3	453.571	5.077e-06
AT5G01600.1; AT3G56090.1	GDALYAMELALSLEK	2.2012	1.13829	0.000378724	FER1; FER3	ferretin 1;3	79.2	56	65.1	143.1	145.8	152	1.7671	3	694.722	0.05603
AT1G02090.1	EAEEGVEEVKK	2.19625	1.13504	0.00129778	FUS5	Proteasome component (PCI) domain protein	37.6	59.6	41.4	101	99.9	103.5	2.80667	3	645.37	0.0008625
AT5G01600.1	FMEYQNQR	2.19179	1.13211	0.000893668	FER1	ferretin 1	72.7	60.8	66.2	151.2	156.8	129.7	2.89524	2	672.831	0.007824
AT1G77120.1	TDIPGVVEK	2.18685	1.12885	0.00027144	ADH1	alcohol dehydrogenase 1	52	66.3	53.5	124.4	119.9	131.4	1.76243	2	708.428	0.005564
AT5G23010.1	ALVTSSDEISLEK	2.18156	1.12536	0.0160372	MAM1	methylthioalkylmalate synthase 1	65.9	41.6	107.3	138.8	162.3	167.5	4.10158	2	925.529	3.525e-08
AT1G18590.1	AYQANPDQILFLK	2.18018	1.12444	0.00657361	SOT17	sulfotransferase 17	61.2	48.3	73.1	110.5	136.6	151	3.72887	2	990.07	8.85e-05
AT1G13750.1	VAFENPNAPVYPR	2.17792	1.12295	0.00115471	AT1G13750	Purple acid phosphatases superfamily protein	64.2	70.7	91.6	157.7	178.1	157.5	3.33726	2	851.957	1.383e-05
AT1G74090.1	FDDSSNPLLK	2.17569	1.12147	0.000737546	SOT18	desulfo-glucosinolate sulfotransferase 18	61.4	58	83.8	142	151	149.1	2.94772	2	797.446	7.665e-05
AT2G29440.1	IPVLVHNGK	2.17295	1.11966	0.00216207	GSTU6	glutathione S-transferase tau 6	61.2	57	94	152.6	151.6	156.9	2.30605	3	478.977	0.00799
AT3G54600.1	VLLESLGSK	2.16952	1.11737	0.00150437	DJ1F	Class I glutamine amidotransferase-like superfamily protein	61	56.4	87.3	141.1	153.8	149.2	3.50116	2	702.446	0.0002545
AT3G45140.1	EFYESPEK	2.16652	1.11538	0.000691317	LOX2	lipoxygenase 2	68.2	81.2	80.6	168.9	179.1	150.3	3.153	2	743.894	0.001218
AT2G42530.1	KALDYVTEK	2.1647	1.11417	0.00127521	COR15B	cold regulated 15b	69.7	52.5	55.7	131.1	138.4	115.6	2.54103	3	585.358	0.001895
AT3G61820.1	TSVFTPLLTNPK	2.16044	1.11133	1.3413e-05	AT3G61820	Eukaryotic aspartyl protease family protein	64.4	63.9	69.9	145	145	138.2	3.37933	2	888.535	2.703e-05
AT2G43590.1	DYCGQLGVDPGPNLSC	2.15993	1.11099	0.000687394	AT2G43590	Chitinase family protein	75.6	88.5	78.5	175.6	189.9	158.5	2.62869	2	990.951	1.462e-05
AT1G13750.1	NSMCGAPAR	2.15242	1.10596	0.0275856	AT1G13750	Purple acid phosphatases superfamily protein	76.8	61.5	61.8	122.1	187.8	120.8	2.21479	2	596.791	0.003017
AT1G77490.1	DYAEAHAK	2.15097	1.10499	6.64142e-05	TAPX	thylakoidal ascorbate peroxidase	51.4	43	50	107.2	100.9	102.5	1.62276	3	454.918	0.07781
AT5G01220.1	IAFIGDGPYKEDLEK	2.15063	1.10476	0.00509192	SQD2	sulfoquinovosyldiacylglycerol 2	73.6	51.2	59.1	131	151	113.5	2.49494	3	794.788	0.002581
AT1G77120.1	GTFFGNYKPK	2.13878	1.09679	0.000609009	ADH1	alcohol dehydrogenase 1	81.7	88.2	61.4	165.9	171.1	157.7	2.40853	3	616.03	0.0004306
AT2G42530.1	SDGNILDDLNEATK	2.13583	1.09479	0.000555067	COR15B	cold regulated 15b	47.6	49.4	55.4	114.9	112.5	98.1	3.04311	3	655.016	0.003417
AT3G49120.1	DSLQAFLELANANLPAPFFTLPQLK	2.12569	1.08793	0.00235797	PRXCB	peroxidase CB	66.9	60.5	90.6	142.6	168.7	152.1	4.4916	4	804.955	1.319e-06
AT1G77120.1	GQSVAIFGLGAVGLGAAEGAR	2.12356	1.08648	5.958e-05	ADH1	alcohol dehydrogenase 1	68.4	72.8	66.8	142.4	144.1	155.2	4.27616	3	710.733	8.848e-08
AT1G74090.1	GTGLLEHGK	2.12347	1.08642	0.00206705	SOT18	desulfo-glucosinolate sulfotransferase 18	59.2	60.8	84.1	142.7	157.6	133.1	2.53663	3	457.277	0.0724
AT4G23600.1	AVLYGSGNAYAPSLGLAAAK	2.12287	1.08601	0.00154852	CORI3	Tyrosine transaminase family protein	57.6	63.1	90.1	150.1	145	152.4	3.75982	3	784.781	5.657e-06
AT2G42530.1	AAEFVEGK	2.11835	1.08294	2.14791e-05	COR15B	cold regulated 15b	55.4	52.6	50	112.7	114.4	107.6	2.54839	2	654.881	0.001513
AT3G54600.1	SPELLVMNPK	2.10268	1.07223	0.00140618	DJ1F	Class I glutamine amidotransferase-like superfamily protein	60.7	64.8	86.8	138.5	158.2	149.7	2.31793	3	529.316	0.0009428
AT1G35720.1	STIQCLTRPELYFVDVLR	2.08968	1.06328	0.0130953	ANNAT1	annexin 1	57.4	76.8	117.8	155.9	197.5	173.2	2.83493	3	813.778	0.000649
AT3G45140.1	AVLAALPSIFPQIESVLLSPQEPFPHFK	2.08803	1.06214	0.00371697	LOX2	lipoxygenase 2	72.7	58.3	92.8	160.5	168.2	138.6	2.74306	4	884.258	4.347e-05
AT5G16550.1	NSVAENGPK	2.08547	1.06037	0.0478846	AT5G16550	voltage-dependent L-type calcium channel subunit	58	95.5	53.6	189.5	127.1	115.3	2.62764	2	687.391	0.0002496
AT1G14700.1	QTYLNNLLK	2.07855	1.05557	5.17516e-05	PAP3	purple acid phosphatase 3	81.9	94.5	79.5	175.8	175.1	181	2.12337	2	782.975	0.02734
AT1G72810.1	TNWPYGSGVWSK	2.07751	1.05486	0.0351589	AT1G72810	Pyridoxal-5'-phosphate-dependent enzyme family protein	41.8	41.9	72.4	81.6	132.5	110.2	3.16833	2	920.492	5.333e-07
AT3G45140.1	QLSAMHPIYR	2.07617	1.05393	0.00061741	LOX2	lipoxygenase 2	69.5	80.2	65.6	139.8	161.8	145.4	2.53756	3	482.268	0.009181
AT5G64620.1	VLQDCSEK	2.07595	1.05377	7.24925e-05	C/VIF2	cell wall / vacuolar inhibitor of fructosidase 2	80.1	86.7	93.9	187.9	178.2	175.1	2.96732	2	718.893	0.001543
AT1G77120.1	AAVAWEAGKPLVIEEVEVAPPQK	2.07546	1.05343	0.000279828	ADH1	alcohol dehydrogenase 1	69.6	54.5	54.8	119.9	126.4	125	1.95057	3	1040.28	0.02545
AT2G42540.2	GDGNILDDLNEATK	2.0655	1.04649	0.0067817	COR15A	cold-regulated 15a	59.7	48.6	79.5	124	147.4	116.5	3.25879	3	645.013	7.413e-06
AT2G42540.2	AAAYVEEK	2.06524	1.04631	0.00628728	COR15A	cold-regulated 15a	53.7	44.2	70.7	115.1	131	102.1	3.01711	2	669.885	0.002327
AT5G14320.1	HIQGLPCR	2.06387	1.04535	0.00658646	EMB3137	Ribosomal protein S13/S18 family	42.4	51.8	56.1	99.4	121.4	89.4	1.96693	3	403.895	0.03224
AT2G42530.1; AT2G42540.2	KASDFVTDK	2.05845	1.04156	0.00306008	COR15B; COR15A	cold regulated 15b; cold-regulated 15a	52.6	51.2	67.3	125	125.6	101.6	2.77856	3	566.672	0.001528
AT4G23600.1	LTADDVFMTLGCK	2.05813	1.04134	0.00185481	CORI3	Tyrosine transaminase family protein	70	68.2	100.9	165.3	171.1	155.7	2.6361	3	643.677	0.007629
AT2G42530.1; AT2G42540.2	ASDFVTDK	2.05811	1.04132	0.00225755	COR15B; COR15A	cold regulated 15b; cold-regulated 15a	51.6	50.2	63.4	121	120.2	98.8	2.0138	2	670.876	0.002743
AT5G06870.1	LTGPIPESFGTFSGK	2.05155	1.03671	0.000965451	PGIP2	polygalacturonase inhibiting protein 2	74.8	72.3	81.8	148	174.1	147.5	2.43	3	666.041	0.004058
AT1G13750.1	AEVDGSSEYNDFQR	2.05049	1.03597	0.00645753	AT1G13750	Purple acid phosphatases superfamily protein	64.7	38.8	51	119.9	97.1	99.8	2.69405	2	923.424	1.791e-05
AT3G49470.1	LQTDEPIVEDVKDDEDDDDDDEEEEDDDAQGVSGSSK	2.04722	1.03367	0.0263472	NACA2	nascent polypeptide-associated complex subunit alpha-like protein 2	76.8	53.3	111.3	131.1	191.7	171.4	5.10952	4	1197.03	2.063e-05
AT4G18440.1	LSNIPEVTEVPSFSK	2.04274	1.03051	0.00194547	AT4G18440	L-Aspartase-like family protein	70.7	49.7	80.8	131.8	136.6	142.6	4.0434	2	1053.1	2.632e-05
AT3G45140.1	DAGLLPLLPR	2.0375	1.0268	0.000251064	LOX2	lipoxygenase 2	66.7	71.8	77.5	147.5	155.3	137.3	1.86216	2	647.406	0.007103
AT2G46750.1	LVCTDGTEGLFISTK	2.03602	1.02575	0.0100651	GulLO2	D-arabinono-1,4-lactone oxidase family protein	42.9	58	76.8	104.8	136.2	120.8	2.35583	3	700.384	0.002127
AT1G77120.1	GGMIHDGESR	2.03214	1.023	0.00182601	ADH1	alcohol dehydrogenase 1	54.8	72.6	62.4	118.8	124.2	142.7	1.35262	3	429.881	0.03448
AT2G14750.1	GCVIWVTGLSGSGK	2.02236	1.01604	0.0396708	APK	APS kinase	110.1	110.3	191.1	220.9	349.8	261.5	3.69864	2	940.025	1.846e-07
AT3G62820.1	ESYVQNACSVTR	2.02014	1.01445	0.000855063	AT3G62820	Plant invertase/pectin methylesterase inhibitor superfamily protein	60.4	67.4	46	114.4	115.9	120.8	3.47406	2	821.91	0.004935
AT5G48490.1	NSPWLGSFGVDPK	2.01581	1.01136	0.00408432	AT5G48490	Bifunctional inhibitor/lipid-transfer protein/seed storage 2S albumin superfamily protein	59.7	73.7	56.3	119.6	116.5	146.3	3.57563	3	621.344	9.585e-07
AT4G22505.1	GLSDADALACLCESVR	2.01577	1.01133	0.00336008	AT4G22505	Bifunctional inhibitor/lipid-transfer protein/seed storage 2S albumin superfamily protein	66.2	62.8	92.9	134.5	158.2	154.6	4.65283	2	983.48	1.38e-09
AT3G61820.1	VAYDLVGSR	2.01294	1.00931	3.07905e-05	AT3G61820	Eukaryotic aspartyl protease family protein	73.5	75.9	82.4	157.7	158.6	150.3	2.21751	2	604.844	0.0004924
AT3G54050.1	LDVISNEVFSNCLR	2.01255	1.00903	0.019713	HCEF1	high cyclic electron flow 1	59.5	97.2	146	191.5	224	193.7	3.57877	2	947.996	3.372e-07
AT2G29550.1; AT5G23860.1; AT5G44340.1; AT4G20890.1; AT5G62690.1	MASTFIGNSTSIQEMFR	2.01227	1.00883	0.000542928	TUB7; TUB8; TUB; 4; TUB9; TUB2	tubulin beta-7 chain; tubulin beta 8; tubulin beta chain 4; tubulin beta-9 chain; tubulin beta chain 2	53.1	54	64	109.6	110.9	123.8	4.81042	2	1075.03	3.662e-10
AT1G77120.1	AFDYMLK	2.0101	1.00727	0.00016862	ADH1	alcohol dehydrogenase 1	70.8	79.8	67.2	138.2	150.1	149.5	2.27961	2	673.382	0.02089
AT1G78370.1	FGNFSIESESPK	2.00913	1.00657	0.00586023	GSTU20	glutathione S-transferase TAU 20	62.8	54.5	90.9	139.1	127.4	151.8	3.61373	3	600.656	4.451e-05
AT1G09750.1	LPMENTLIHSSAGTLTCLSMAGIR	2.00734	1.00529	0.027706	AT1G09750	Eukaryotic aspartyl protease family protein	45.7	46.2	44.3	70.6	116.6	86.2	5.99985	3	934.818	1.184e-10
AT1G77120.1	DHDKPIQQVIAEMTDGGVDR	2.00579	1.00417	0.00137534	ADH1	alcohol dehydrogenase 1	65.1	77.4	64.9	154.1	129.8	132.1	3.9699	4	671.352	2.6e-07
AT1G35720.1	MLVALLGEDDA	2.00563	1.00406	0.000803416	ANNAT1	annexin 1	70	73.2	87.7	146	167.2	149.9	2.74593	2	688.369	2.806e-05
AT2G43590.1	NYCQSSNTQYPCAPGK	2.0052	1.00375	0.00167	AT2G43590	Chitinase family protein	78	74.7	78.1	159.3	134.6	168.9	3.43304	3	778.372	4.746e-07
AT1G77120.1	IIGVDFNSK	2.00333	1.0024	0.00149568	ADH1	alcohol dehydrogenase 1	67	73.6	69.8	136.1	127.8	157.6	2.66766	2	725.935	0.007293
Decreased abundance peptides
AT3G09220.1	GIFTADFPDQPPVK	0.497963	-1.00589	0.00162883	LAC7	laccase 7	126.1	142.2	124.5	63.9	77.2	54.5	3.90438	2	995.555	6.681e-07
AT3G22620.1	TTAVSLPR	0.49465	-1.01552	0.00172985	AT3G22620	Bifunctional inhibitor/lipid-transfer protein/seed storage 2S albumin superfamily protein	116.2	133	124.6	53.6	75.4	55.9	2.27769	2	537.328	0.004917
AT5G26280.1	FYYSDDFLVEDR	0.493176	-1.01983	0.010715	AT5G26280	TRAF-like family protein	108.4	117.8	154.8	60.8	66	61.1	3.33837	2	899.428	5.375e-06
AT5G23830.1	VGPQENPTLTINVFGTATK	0.491908	-1.02354	0.0150934	AT5G23830	MD-2-related lipid recognition domain-containing protein	109	111.1	156.8	63.5	62.5	59.4	5.89434	2	1223.19	2.219e-10
AT5G56870.1	NMVPTGTK	0.49106	-1.02603	0.00200321	BGAL4	beta-galactosidase 4	128.7	150.5	129.1	64.1	57.3	79.1	2.24211	2	653.383	0.02316
AT1G70830.1; AT1G70850.3	VIEGDLMK	0.489851	-1.02958	0.0161405	MLP28; MLP34	MLP-like protein 28; MLP-like protein 34	86.4	86.9	122.3	40.2	51.1	53.5	1.75809	2	689.903	0.01736
AT5G26260.1; AT5G26280.1	FSTLEDK	0.488906	-1.03237	0.000187783	AT5G26260; AT5G26280	TRAF-like family protein	133.6	124.5	138.5	64.4	70	59.5	2.29348	2	649.372	0.0404
AT1G66270.1; AT1G66280.1	EYADYVFTEYGGK	0.488455	-1.0337	0.0365801	BGLU21; BGLU22	Glycosyl hydrolase superfamily protein	80.5	92.1	134.9	43.4	56.5	50.3	3.16476	3	667.339	3.102e-05
AT1G14930.1	VTLIWENR	0.487271	-1.0372	0.0053918	AT1G14930	Polyketide cyclase/dehydrase and lipid transport superfamily protein	92.8	117.4	127.6	55.9	50.9	57.8	2.11407	2	630.368	0.01319
AT4G22230.1	GECNSYEK	0.487044	-1.03787	0.0294793	AT4G22230	defensin-like protein	55.5	87.2	85	26.4	38.2	46.3	2.39714	2	722.86	0.004722
AT3G50560.1	NVGSSSSGSK	0.485084	-1.04369	0.00898203	AT3G50560	NAD(P)-binding Rossmann-fold superfamily protein	126.9	153.1	105.5	64.2	58	64.8	3.40335	2	684.378	5.437e-05
AT3G09220.1	GVIHYGGASK	0.48364	-1.04799	0.000367801	LAC7	laccase 7	117.4	117	129.3	51.7	59	65.2	3.01632	3	482.953	0.0005085
AT3G15356.1	NTITIAPENVK	0.481046	-1.05575	0.000242054	AT3G15356	Legume lectin family protein	123.1	130.8	128.6	59.6	54	70.4	3.99663	2	829.495	2.283e-06
AT4G26220.1	DSYEIGLPVIK	0.480736	-1.05668	0.00754144	AT4G26220	S-adenosyl-L-methionine-dependent methyltransferases superfamily protein	115.9	127.7	158.7	56.6	75.4	61.4	2.73698	2	846.502	4.727e-06
AT5G59090.1	SLVSYIESQDSPQAAVLK	0.47669	-1.06888	0.00430372	SBT4.12	subtilase 4.12	111.8	111.6	139.1	50.1	69.1	53.6	4.30569	3	798.447	1.342e-07
AT1G66270.1; AT1G66280.1	HLLAMNEAICIDK	0.475	-1.074	0.0300592	BGLU21; BGLU22	Glycosyl hydrolase superfamily protein	98.2	109.2	160.6	51.4	62.6	60.8	3.09592	3	662.701	2.697e-05
AT1G51840.1	NVYATQSGSLK	0.474804	-1.0746	0.0426164	AT1G51840	kinase-like protein	123.8	84.6	148.8	45.4	47.2	77	3.615	2	813.464	1.934e-06
AT5G14120.1	REDQEPGLQTPDLILSEVEDEKPK	0.46915	-1.09188	0.00364671	AT5G14120	Major facilitator superfamily protein	143.3	128.8	165.5	76.6	54.8	73.9	4.31357	4	863.969	1.071e-06
AT5G59090.1	NLAIESDTIIGVIDTGIWPESK	0.467244	-1.09775	0.00684585	SBT4.12	subtilase 4.12	120.4	125.5	158.6	48.7	67.9	72.4	4.32804	3	943.858	1.118e-09
AT3G15356.1	AWIEFR	0.467022	-1.09844	0.000126075	AT3G15356	Legume lectin family protein	126.7	140.7	126.8	59.4	61.5	63.2	1.7961	2	525.799	0.06431
AT1G66280.1	GPALWDIFCK	0.463445	-1.10953	0.0229929	BGLU22	Glycosyl hydrolase superfamily protein	115.9	113.1	166.3	44.2	76.9	62.1	3.84136	2	832.963	0.0004025
AT1G66270.1; AT1G66280.1	YANPEIMIMENGYGDK	0.454121	-1.13885	0.0312864	BGLU21; BGLU22	Glycosyl hydrolase superfamily protein	81	99.3	141.2	52.2	49.8	44	4.65372	3	768.384	3.987e-07
AT4G22230.1	SSTCIEPCK	0.450203	-1.15135	0.000353074	AT4G22230	defensin-like protein	107.2	125.7	112.5	49.6	52.6	53.3	2.40479	2	770.397	0.0004336
AT3G01190.1	GFGIIDDSK	0.444703	-1.16909	0.0410333	AT3G01190	Peroxidase superfamily protein	72.2	95.1	133.8	34.4	47.2	52.3	2.32135	2	705.407	0.005702
AT1G66280.1	QDSLVAWEPK	0.442991	-1.17465	0.0215476	BGLU22	Glycosyl hydrolase superfamily protein	107.1	107.3	160.1	41.3	60.9	63.7	2.50191	2	815.961	3.252e-05
AT2G05580.1	GGGGGGQGGQK	0.441757	-1.17868	0.0295613	AT2G05580	Glycine-rich protein family	149.7	125.2	84.8	64.5	40.1	54.3	3.69789	2	659.367	3.755e-06
AT5G59090.1	NLNYPSMSAK	0.440073	-1.18418	0.0168726	SBT4.12	subtilase 4.12	144.4	113.8	179	50	62.9	79.5	1.72016	2	799.932	0.01299
AT1G66280.1	NVDHSAIGSQPLTAALPVYAK	0.438828	-1.18827	0.00730923	BGLU22	Glycosyl hydrolase superfamily protein	117.9	104.5	149.5	47.3	59	56.9	4.95877	3	870.824	5.192e-10
AT5G15180.1; AT3G01190.1	MFFHDCFVR	0.437989	-1.19103	0.00600339	AT5G15180; AT3G01190	Peroxidase superfamily protein	96.4	124.9	136.7	44.4	57.2	55.2	2.90774	3	496.575	0.0005595
AT3G09220.1	MFSLNVVK	0.436605	-1.1956	2.48403e-05	LAC7	laccase 7	127.9	126.3	122.8	51.6	52.5	60.5	2.63862	2	698.424	0.003819
AT4G22230.1	QVCDYDKGECNSYEK	0.435492	-1.19928	0.000415532	AT4G22230	defensin-like protein	127.8	123.8	128.2	42.5	63.8	59.1	3.41645	3	861.42	0.01641
AT3G48990.1	KNLAAFK	0.433407	-1.2062	0.000217917	AAE3	AMP-dependent synthetase and ligase family protein	238.4	258.3	224.1	111.4	103.2	97.8	2.20069	3	493.66	0.007432
AT5G26280.1	KEWGFGQLIPR	0.432235	-1.21011	0.000918049	AT5G26280	TRAF-like family protein	190.8	155.8	187.6	81.9	76.2	72.8	3.72534	3	597.021	2.262e-05
AT4G03150.1	AIEESEWLR	0.429449	-1.21944	7.36445e-05	AT4G03150	plant/protein	155.8	170.3	162.2	65.3	67.4	77	2.58477	2	681.365	0.02737
AT1G14940.1	YEVIYQFIPK	0.428222	-1.22357	0.0104892	AT1G14940	Polyketide cyclase/dehydrase and lipid transport superfamily protein	113.2	73	100.1	40.3	44.7	37.6	2.42767	2	879.512	0.001947
AT4G39280.1	VHESGGYGSR	0.427122	-1.22728	0.00767875	AT4G39280	phenylalanyl-tRNA synthetase, putative / phenylalanine-tRNA ligase	362.3	373.5	466.9	209.3	107.1	197.3	2.42695	3	426.552	0.05348
AT1G66280.1	FYHDLIDELLK	0.421804	-1.24536	0.0147219	BGLU22	Glycosyl hydrolase superfamily protein	93.4	110.4	146.6	39.7	55.7	52.4	2.31306	3	622.024	0.0004099
AT5G26280.1	IEETNSLPLGWEVNVDLK	0.420187	-1.2509	0.000329406	AT5G26280	TRAF-like family protein	126	138.3	142.9	47.9	63.1	60.1	3.97324	3	838.798	2.173e-07
AT3G09220.1	LNLVDPQSR	0.419779	-1.2523	0.000712535	LAC7	laccase 7	128	119	141.3	45.2	57.2	60.6	1.59849	2	635.867	0.04093
AT1G66270.1; AT1G66280.1	IGIAHSPAWFEPHDLK	0.416104	-1.26498	0.0399289	BGLU21; BGLU22	Glycosyl hydrolase superfamily protein	100.5	98.8	170.8	44.2	56.6	53.2	3.38966	4	569.818	0.0001993
AT5G59090.1	DTSGHGTHTASTAAGNAVK	0.412733	-1.27672	0.0100739	SBT4.12	subtilase 4.12	104	108.9	151.5	46.4	57.5	46.5	1.68829	4	561.045	0.0006227
AT5G26280.1	YLTVTDGLVK	0.40861	-1.2912	0.000301046	AT5G26280	TRAF-like family protein	136.3	133.1	155.7	58.1	56	59.6	3.21392	2	783.977	0.0001241
AT5G20230.1	VGDELEFDFAAGR	0.408479	-1.29167	0.0375642	BCB	blue-copper-binding protein	252.6	137.1	159.9	79.1	73.2	72.2	2.88432	2	827.916	6.043e-06
AT3G25830.1	FVDDEDTK	0.406657	-1.29812	0.00537277	TPS-CIN	terpene synthase-like sequence-1,8-cineole	105.1	94.2	131.2	35.7	50.8	47.9	2.15453	2	713.875	0.02824
AT1G66270.1	NVDHSAIGSMPLTAALPVYAK	0.406512	-1.29863	0.0355918	BGLU21	Glycosyl hydrolase superfamily protein	77	84.4	136.5	45.4	38.9	36.8	4.37385	3	877.151	2.883e-06
AT4G02360.1	GVVDYELNPK	0.401493	-1.31655	0.00104476	AT4G02360	transmembrane protein, putative (Protein of unknown function, DUF538)	124.8	128.1	122.2	66.7	46.3	37.6	2.63926	2	796.458	1.831e-05
AT5G26280.1	VTFISNPPNNVFTWK	0.399915	-1.32223	0.000400607	AT5G26280	TRAF-like family protein	149.5	148.9	174.7	66.4	60.7	62.1	4.51043	2	1111.62	7.354e-09
AT3G25830.1	HDMNLVLIEFAK	0.398752	-1.32644	0.00382524	TPS-CIN	terpene synthase-like sequence-1,8-cineole	107.7	113.2	131.7	28.9	59.4	52.3	3.11095	3	630.028	0.0006914
AT2G01520.1	SLAADMDDHVLK	0.397311	-1.33166	0.00038816	MLP328	MLP-like protein 328	134.4	125.7	148.9	49.5	60.2	52.8	2.84577	3	591.658	3.042e-05
AT5G26280.1	LVLYVNGNK	0.393746	-1.34466	3.52729e-06	AT5G26280	TRAF-like family protein	165.5	159.9	160.7	60	67.2	64.2	2.78885	2	739.459	0.0001847
AT5G59090.1	VVAGHGSK	0.393017	-1.34734	0.00516952	SBT4.12	subtilase 4.12	108.1	120.5	152.3	41	54.1	54.6	1.34561	3	404.918	0.004095
AT3G01190.1	DAMVALEGPSWEVETGR	0.390673	-1.35597	0.015647	AT3G01190	Peroxidase superfamily protein	78.6	114.5	130.7	31.5	47.3	47.7	3.9765	3	692.679	8.935e-06
AT5G26280.1	GEPYESSVFEAAGYK	0.386102	-1.37295	6.65598e-05	AT5G26280	TRAF-like family protein	151.7	146.6	162.2	61.4	63	53.4	4.40151	2	1046.53	5.756e-08
AT5G26280.1	ANAVATNTWGAVNLR	0.385306	-1.37592	2.64918e-05	AT5G26280	TRAF-like family protein	143.7	138.8	151.7	53	58.6	55.7	4.61093	2	893.99	9.593e-09
AT5G26280.1	STFYNANEGYLDQDTGSFGAEIFIVKPAQQQEK	0.384366	-1.37945	0.000344277	AT5G26280	TRAF-like family protein	192.4	183.1	210.4	61.2	82.4	81.6	4.03457	4	1096.56	2.652e-06
AT1G66270.1	LPQFTAAQK	0.380593	-1.39368	0.022228	BGLU21	Glycosyl hydrolase superfamily protein	91.8	116.5	162.7	42.5	44.1	54.6	2.21473	2	731.443	0.006358
AT2G01530.1; AT2G01520.1	IWNYTCDGKPEVFK	0.37483	-1.41569	0.00668451	MLP329; MLP328	MLP-like protein 328; MLP-like protein 329	108.2	109.2	149.7	38.4	57.1	42.1	3.38021	3	815.445	5.027e-05
AT5G23830.1	TAEEEDPIIK	0.372284	-1.42552	0.0127467	AT5G23830	MD-2-related lipid recognition domain-containing protein	117.2	120.5	176.5	41.5	62.7	50	2.21746	3	534.97	0.006004
AT5G26280.1	EWGFGQLIPR	0.368866	-1.43883	3.50181e-05	AT5G26280	TRAF-like family protein	141.9	138.9	145.1	44.6	58.2	54.3	2.97012	2	716.4	0.0003189
AT5G24780.1	HLILKPNGSK	0.366367	-1.44864	0.00251394	VSP1	vegetative storage protein 1	117.9	117.4	154.2	47.5	48.3	46.9	2.07163	4	449.294	0.07778
AT5G59090.1	DYTSEGTR	0.364444	-1.45623	0.00337528	SBT4.12	subtilase 4.12	122	121.2	161.8	48.4	44.2	55	2.30263	2	579.285	0.001737
AT2G01520.1	SPDDIICK	0.363332	-1.46064	0.00513313	MLP328	MLP-like protein 328	121.5	110	157.4	40.1	54.3	46.9	2.62267	2	703.39	0.002161
AT5G23830.1	SGDFTGLLK	0.363026	-1.46186	0.0133808	AT5G23830	MD-2-related lipid recognition domain-containing protein	120.3	144.8	196.3	45.4	65.9	56.2	2.55876	2	698.414	0.0008598
AT5G59090.1	GVCSGGK	0.362932	-1.46223	0.00270888	SBT4.12	subtilase 4.12	149.8	129	172.8	49.1	46.1	68.7	2.22208	2	561.82	0.05018
AT5G59090.1	TAALCAPACLNK	0.360847	-1.47054	0.00255833	SBT4.12	subtilase 4.12	151.3	154.9	199	51.5	64.7	66.1	4.05773	2	874.482	1.984e-07
AT5G59090.1	SAASSACDAK	0.35514	-1.49354	0.0063641	SBT4.12	subtilase 4.12	105.6	123	156.6	36.2	53.8	46.8	3.79612	2	713.373	1.461e-06
AT3G48340.1	NAYTGSNIK	0.352761	-1.50324	0.0384767	CEP2	Cysteine proteinases superfamily protein	119.4	105.5	200.6	41.3	61	47.8	3.30461	2	713.407	5.711e-05
AT2G16005.1	VSSVEISPDPVK	0.352325	-1.50502	0.0096741	AT2G16005	MD-2-related lipid recognition domain-containing protein	112.6	104.2	155.3	31.7	55.8	43.6	3.35217	2	858.003	7.44e-06
AT5G59090.1	NLNYPSMSAK	0.337617	-1.56654	0.00384795	SBT4.12	subtilase 4.12	150.9	139.3	192.3	42.7	52.1	68.1	3.04089	2	791.935	2.933e-05
AT2G01520.1	QNDDMPEPSNYMK	0.312071	-1.68005	0.00307964	MLP328	MLP-like protein 328	134.7	105.6	153.2	37.3	39.2	46.3	4.24067	2	1013.98	0.0001814
AT3G01190.1	GDSDPSLDSEYAAK	0.311747	-1.68155	0.0113841	AT3G01190	Peroxidase superfamily protein	116.3	124.7	182.1	31.6	43.8	56.5	3.4043	2	956.979	7.898e-07
AT5G26280.1	GYLVNDAIIFEAEMVK	0.309253	-1.69314	0.000138463	AT5G26280	TRAF-like family protein	154.9	138.1	155.5	38.4	46.6	53.7	4.94347	2	1135.63	4.65e-09
AT2G01520.1	VYDVIFQFIQK	0.294682	-1.76277	0.0017351	MLP328	MLP-like protein 328	123.8	111.6	150.1	30.3	45.4	37.9	3.31444	3	620.032	0.0005213
AT1G07930.1	GPTLLEALDQINEPK	0.275057	-1.8622	0.00544684	AT1G07930	GTP binding Elongation factor Tu family protein	145.4	162.8	222.6	52.2	48.5	45.3	3.4563	3	699.403	2.614e-05
AT2G01520.1	QNDDMPEPSNYMK	0.262529	-1.92945	0.0190492	MLP328	MLP-like protein 328	120.9	94.9	177.3	36.9	45.7	20.6	3.39469	2	1021.98	8.726e-06
AT2G01520.1	EIDDENMAVTFR	0.260301	-1.94175	0.00117265	MLP328	MLP-like protein 328	131.8	128.6	152.2	18.3	52.4	36.7	3.40235	2	834.907	0.000114
AT5G24780.1	LTQVVYK	0.259949	-1.9437	0.0228971	VSP1	vegetative storage protein 1	117.6	112	200.1	22.2	47.6	41.9	1.94655	2	654.916	0.05817
AT2G16005.1	FQTCDTGK	0.257326	-1.95833	0.001729	AT2G16005	MD-2-related lipid recognition domain-containing protein	145.4	138.2	183.9	29.5	51.3	39.5	2.2629	2	707.872	0.002612
AT2G01520.1	EIDDENMAVTFR	0.238956	-2.06518	0.00147054	MLP328	MLP-like protein 328	109.1	103	136.5	18.2	31.9	33.2	1.96791	2	842.904	0.000643
AT1G79720.1	GILIDSGTVITR	0.137847	-2.85887	0.000386382	AT1G79720	Eukaryotic aspartyl protease family protein	207.4	195.1	250.4	35	24.5	30.5	1.81632	2	737.443	0.001409
AT1G33170.1	MGCDETSTTTR	0.122895	-3.0245	6.35443e-06	AT1G33170	S-adenosyl-L-methionine-dependent methyltransferases superfamily protein	208.7	213.8	213	19.4	21.2	37.5	1.42358	2	744.337	0.008611
